# Supplementary material for: Beauty and the pathogens: A leaf-less control presents a better image of Cymbidium orchids defense strategy
Source: Front Plant Sci. 2022 Sep 13;13:1001427. doi: 10.3389/fpls.2022.1001427 (PMC9513425; doi:10.3389/fpls.2022.1001427)
Supplement: Supplementary file 1 [file Data_Sheet_1.xlsx]

## Sheet: Supplementary table 1
	Supplementary table 1. The gene groups involved in plant-pathogen interaction pathway for C. ensifolium
BAK1
Gene ID	Pathway Name	Level 1	Level 2	log2(R_Cen_Fl/R_Cen_Le_1)
BGI_novel_G003596	ko04626//Plant-pathogen interaction;ko04016//MAPK signaling pathway - plant;ko04075//Plant hormone signal transduction	Environmental Information Processing;Organismal Systems	Signal transduction;Environmental adaptation	-3.80735
JL016354	ko04016//MAPK signaling pathway - plant;ko04075//Plant hormone signal transduction;ko04626//Plant-pathogen interaction	Organismal Systems;Environmental Information Processing	Signal transduction;Environmental adaptation	-3.04666
JL021047	ko04075//Plant hormone signal transduction;ko04016//MAPK signaling pathway - plant;ko04626//Plant-pathogen interaction	Environmental Information Processing;Organismal Systems	Environmental adaptation;Signal transduction	-2.7315
CaMOMI
BGI_novel_G000946	ko04626//Plant-pathogen interaction;ko04070//Phosphatidylinositol signaling system;ko04016//MAPK signaling pathway - plant	Environmental Information Processing;Organismal Systems	Signal transduction;Environmental adaptation	14.486
BGI_novel_G000947	ko04070//Phosphatidylinositol signaling system;ko04626//Plant-pathogen interaction;ko04016//MAPK signaling pathway - plant	Organismal Systems;Environmental Information Processing	Signal transduction;Environmental adaptation	-2.07355
BGI_novel_G002887	ko04016//MAPK signaling pathway - plant;ko04626//Plant-pathogen interaction;ko04070//Phosphatidylinositol signaling system	Organismal Systems;Environmental Information Processing	Signal transduction;Environmental adaptation	1.27495
BGI_novel_G003148	ko04016//MAPK signaling pathway - plant;ko04626//Plant-pathogen interaction;ko04070//Phosphatidylinositol signaling system	Organismal Systems;Environmental Information Processing	Signal transduction;Environmental adaptation	-1.54862
BGI_novel_G003281	ko04070//Phosphatidylinositol signaling system;ko04626//Plant-pathogen interaction;ko04016//MAPK signaling pathway - plant	Environmental Information Processing;Organismal Systems	Signal transduction;Environmental adaptation	-1.99209
BGI_novel_G003282	ko04016//MAPK signaling pathway - plant;ko04626//Plant-pathogen interaction;ko04070//Phosphatidylinositol signaling system	Organismal Systems;Environmental Information Processing	Signal transduction;Environmental adaptation	9.28271
JL000936	ko01100//Metabolic pathways;ko01110//Biosynthesis of secondary metabolites;ko04626//Plant-pathogen interaction;ko00940//Phenylpropanoid biosynthesis	Organismal Systems;Metabolism	Biosynthesis of other secondary metabolites;Environmental adaptation;Global and overview maps	-1.45596
JL003012	ko04626//Plant-pathogen interaction	Organismal Systems	Environmental adaptation	2.16626
JL004294	ko04626//Plant-pathogen interaction	Organismal Systems	Environmental adaptation	2.97311
JL005167	ko04626//Plant-pathogen interaction	Organismal Systems	Environmental adaptation	4.00643
JL005171	ko04626//Plant-pathogen interaction	Organismal Systems	Environmental adaptation	5.44209
JL005172	ko04626//Plant-pathogen interaction	Organismal Systems	Environmental adaptation	5.2409
JL006469	ko04070//Phosphatidylinositol signaling system;ko04016//MAPK signaling pathway - plant;ko04626//Plant-pathogen interaction	Environmental Information Processing;Organismal Systems	Signal transduction;Environmental adaptation	3.54166
JL006690	ko04626//Plant-pathogen interaction	Organismal Systems	Environmental adaptation	-7.47573
JL007246	ko04626//Plant-pathogen interaction	Organismal Systems	Environmental adaptation	1.05377
JL009409	ko04626//Plant-pathogen interaction	Organismal Systems	Environmental adaptation	-2.77541
JL010282	ko04626//Plant-pathogen interaction	Organismal Systems	Environmental adaptation	-7.50779
JL010922	ko04626//Plant-pathogen interaction	Organismal Systems	Environmental adaptation	-4.82018
JL011051	ko04626//Plant-pathogen interaction	Organismal Systems	Environmental adaptation	2.11617
JL011284	ko04626//Plant-pathogen interaction	Organismal Systems	Environmental adaptation	3.92312
JL011285	ko04626//Plant-pathogen interaction	Organismal Systems	Environmental adaptation	3.12968
JL011286	ko04626//Plant-pathogen interaction	Organismal Systems	Environmental adaptation	2.81363
JL011287	ko04626//Plant-pathogen interaction	Organismal Systems	Environmental adaptation	3.79276
JL011288	ko04626//Plant-pathogen interaction	Organismal Systems	Environmental adaptation	2.67602
JL011289	ko04626//Plant-pathogen interaction	Organismal Systems	Environmental adaptation	2.21938
JL011748	ko04626//Plant-pathogen interaction	Organismal Systems	Environmental adaptation	-1.44961
JL012401	ko04016//MAPK signaling pathway - plant;ko04070//Phosphatidylinositol signaling system;ko04626//Plant-pathogen interaction	Environmental Information Processing;Organismal Systems	Signal transduction;Environmental adaptation	5.32326
JL012402	ko04070//Phosphatidylinositol signaling system;ko04626//Plant-pathogen interaction;ko04016//MAPK signaling pathway - plant	Environmental Information Processing;Organismal Systems	Signal transduction;Environmental adaptation	5.32326
JL013296	ko04070//Phosphatidylinositol signaling system;ko04626//Plant-pathogen interaction;ko04016//MAPK signaling pathway - plant	Environmental Information Processing;Organismal Systems	Environmental adaptation;Signal transduction	1.90446
JL013420	ko04626//Plant-pathogen interaction	Organismal Systems	Environmental adaptation	-4.24159
JL013565	ko04626//Plant-pathogen interaction	Organismal Systems	Environmental adaptation	2.19861
JL013667	ko04626//Plant-pathogen interaction	Organismal Systems	Environmental adaptation	-4.27798
JL014371	ko04626//Plant-pathogen interaction	Organismal Systems	Environmental adaptation	-1.83869
JL015842	ko04626//Plant-pathogen interaction;ko04070//Phosphatidylinositol signaling system;ko04016//MAPK signaling pathway - plant	Environmental Information Processing;Organismal Systems	Signal transduction;Environmental adaptation	-1.16207
JL016068	ko04626//Plant-pathogen interaction	Organismal Systems	Environmental adaptation	8.86419
JL016739	ko04626//Plant-pathogen interaction	Organismal Systems	Environmental adaptation	1.66986
JL016969	ko04016//MAPK signaling pathway - plant;ko04626//Plant-pathogen interaction;ko04070//Phosphatidylinositol signaling system	Organismal Systems;Environmental Information Processing	Signal transduction;Environmental adaptation	6.49064
JL017052	ko04626//Plant-pathogen interaction	Organismal Systems	Environmental adaptation	2.88195
JL017097	ko04070//Phosphatidylinositol signaling system;ko04016//MAPK signaling pathway - plant;ko04626//Plant-pathogen interaction	Environmental Information Processing;Organismal Systems	Environmental adaptation;Signal transduction	9.75322
JL018969	ko04626//Plant-pathogen interaction;ko04016//MAPK signaling pathway - plant;ko04070//Phosphatidylinositol signaling system	Organismal Systems;Environmental Information Processing	Environmental adaptation;Signal transduction	3.15084
JL020042	ko04070//Phosphatidylinositol signaling system;ko04016//MAPK signaling pathway - plant;ko04626//Plant-pathogen interaction	Environmental Information Processing;Organismal Systems	Signal transduction;Environmental adaptation	-1.32148
JL025592	ko04070//Phosphatidylinositol signaling system;ko04016//MAPK signaling pathway - plant;ko04626//Plant-pathogen interaction	Environmental Information Processing;Organismal Systems	Signal transduction;Environmental adaptation	1.29284
JL027667	ko04016//MAPK signaling pathway - plant;ko04626//Plant-pathogen interaction;ko04070//Phosphatidylinositol signaling system	Environmental Information Processing;Organismal Systems	Environmental adaptation;Signal transduction	3.97936
CDPK
BGI_novel_G004909	ko04626//Plant-pathogen interaction	Organismal Systems	Environmental adaptation	-7.12683
JL003542	ko04626//Plant-pathogen interaction	Organismal Systems	Environmental adaptation	-3.05209
JL004509	ko04626//Plant-pathogen interaction	Organismal Systems	Environmental adaptation	-1.22165
JL006430	ko04626//Plant-pathogen interaction	Organismal Systems	Environmental adaptation	-1.01302
JL007171	ko04626//Plant-pathogen interaction	Organismal Systems	Environmental adaptation	-1.86716
JL011443	ko04626//Plant-pathogen interaction	Organismal Systems	Environmental adaptation	-3.05955
JL014312	ko04626//Plant-pathogen interaction	Organismal Systems	Environmental adaptation	2.14085
JL014894	ko04626//Plant-pathogen interaction	Organismal Systems	Environmental adaptation	-1.09534
JL016128	ko04626//Plant-pathogen interaction	Organismal Systems	Environmental adaptation	-3.79909
JL016129	ko04626//Plant-pathogen interaction	Organismal Systems	Environmental adaptation	-3.16993
CEBiP
JL016382	ko04626//Plant-pathogen interaction	Organismal Systems	Environmental adaptation	3.88175
JL016383	ko04626//Plant-pathogen interaction	Organismal Systems	Environmental adaptation	3.39784
JL016435	ko04626//Plant-pathogen interaction	Organismal Systems	Environmental adaptation	-6.98793
JL024115	ko04626//Plant-pathogen interaction	Organismal Systems	Environmental adaptation	-2.69293
CERK1
JL013608	ko04626//Plant-pathogen interaction	Organismal Systems	Environmental adaptation	-1.93814
CNGCs
BGI_novel_G003041	ko04626//Plant-pathogen interaction	Organismal Systems	Environmental adaptation	-1.72371
JL001369	ko04626//Plant-pathogen interaction	Organismal Systems	Environmental adaptation	-4.11944
JL001387	ko04626//Plant-pathogen interaction	Organismal Systems	Environmental adaptation	-2.76755
JL001908	ko04626//Plant-pathogen interaction	Organismal Systems	Environmental adaptation	-3.62344
JL005182	ko04626//Plant-pathogen interaction	Organismal Systems	Environmental adaptation	-1.34348
JL008860	ko04626//Plant-pathogen interaction	Organismal Systems	Environmental adaptation	-3.51589
JL012141	ko04626//Plant-pathogen interaction	Organismal Systems	Environmental adaptation	-1.79256
JL025356	ko04626//Plant-pathogen interaction	Organismal Systems	Environmental adaptation	-2.40411
JL025600	ko04626//Plant-pathogen interaction	Organismal Systems	Environmental adaptation	-1.98793
JL026213	ko04626//Plant-pathogen interaction	Organismal Systems	Environmental adaptation	-1.73306
JL026910	ko04626//Plant-pathogen interaction	Organismal Systems	Environmental adaptation	-3.11548
EDS1
JL024822	ko04626//Plant-pathogen interaction	Organismal Systems	Environmental adaptation	1.57242
EFR
BGI_novel_G000401	ko04626//Plant-pathogen interaction	Organismal Systems	Environmental adaptation	10.3998
BGI_novel_G000402	ko04626//Plant-pathogen interaction	Organismal Systems	Environmental adaptation	10.9337
BGI_novel_G000405	ko04626//Plant-pathogen interaction	Organismal Systems	Environmental adaptation	13.9442
BGI_novel_G000720	ko04626//Plant-pathogen interaction	Organismal Systems	Environmental adaptation	9.2131
BGI_novel_G001175	ko04626//Plant-pathogen interaction	Organismal Systems	Environmental adaptation	12.0841
BGI_novel_G002450	ko04626//Plant-pathogen interaction	Organismal Systems	Environmental adaptation	9.0954
BGI_novel_G003496	ko04626//Plant-pathogen interaction	Organismal Systems	Environmental adaptation	8.86472
BGI_novel_G003536	ko04626//Plant-pathogen interaction	Organismal Systems	Environmental adaptation	8.80413
BGI_novel_G004172	ko04626//Plant-pathogen interaction	Organismal Systems	Environmental adaptation	3.70044
JL015411	ko04626//Plant-pathogen interaction	Organismal Systems	Environmental adaptation	5.63923
JL025078	ko04626//Plant-pathogen interaction	Organismal Systems	Environmental adaptation	5.88264
JL025599	ko04626//Plant-pathogen interaction	Organismal Systems	Environmental adaptation	4.45482
JL025614	ko04626//Plant-pathogen interaction	Organismal Systems	Environmental adaptation	4.29646
JL026198	ko04626//Plant-pathogen interaction	Organismal Systems	Environmental adaptation	4.85
JL027321	ko04626//Plant-pathogen interaction	Organismal Systems	Environmental adaptation	9.03892
EIX
JL026346	ko04016//MAPK signaling pathway - plant;ko04626//Plant-pathogen interaction	Organismal Systems;Environmental Information Processing	Environmental adaptation;Signal transduction	5.5294
EIX1/2
BGI_novel_G000490	ko04626//Plant-pathogen interaction	Organismal Systems	Environmental adaptation	5.86024
BGI_novel_G004454	ko04626//Plant-pathogen interaction	Organismal Systems	Environmental adaptation	5.49968
BGI_novel_G004459	ko04626//Plant-pathogen interaction;ko03020//RNA polymerase	Organismal Systems;Genetic Information Processing	Transcription;Environmental adaptation	4.78883
JL006261	ko04626//Plant-pathogen interaction;ko04016//MAPK signaling pathway - plant	Environmental Information Processing;Organismal Systems	Signal transduction;Environmental adaptation	-1.21606
JL023994	ko04626//Plant-pathogen interaction;ko04016//MAPK signaling pathway - plant	Organismal Systems;Environmental Information Processing	Signal transduction;Environmental adaptation	5.60729
JL026346	ko04016//MAPK signaling pathway - plant;ko04626//Plant-pathogen interaction	Organismal Systems;Environmental Information Processing	Environmental adaptation;Signal transduction	5.5294
JL027071	ko04016//MAPK signaling pathway - plant;ko04626//Plant-pathogen interaction	Organismal Systems;Environmental Information Processing	Environmental adaptation;Signal transduction	5.93172
FLS2
BGI_novel_G000407	ko04626//Plant-pathogen interaction;ko04016//MAPK signaling pathway - plant	Organismal Systems;Environmental Information Processing	Environmental adaptation;Signal transduction	10.7482
BGI_novel_G000431	ko04626//Plant-pathogen interaction;ko04016//MAPK signaling pathway - plant	Organismal Systems;Environmental Information Processing	Signal transduction;Environmental adaptation	-2.22239
BGI_novel_G000502	ko04626//Plant-pathogen interaction;ko04016//MAPK signaling pathway - plant	Organismal Systems;Environmental Information Processing	Environmental adaptation;Signal transduction	4.57038
BGI_novel_G000503	ko04626//Plant-pathogen interaction;ko04016//MAPK signaling pathway - plant	Environmental Information Processing;Organismal Systems	Signal transduction;Environmental adaptation	4.61343
BGI_novel_G000504	ko04626//Plant-pathogen interaction;ko04016//MAPK signaling pathway - plant	Organismal Systems;Environmental Information Processing	Signal transduction;Environmental adaptation	4.57038
BGI_novel_G000596	ko04016//MAPK signaling pathway - plant;ko04626//Plant-pathogen interaction	Organismal Systems;Environmental Information Processing	Environmental adaptation;Signal transduction	-1.12206
BGI_novel_G000597	ko04016//MAPK signaling pathway - plant;ko04626//Plant-pathogen interaction	Environmental Information Processing;Organismal Systems	Signal transduction;Environmental adaptation	-1.12206
BGI_novel_G000600	ko04626//Plant-pathogen interaction;ko04016//MAPK signaling pathway - plant	Environmental Information Processing;Organismal Systems	Signal transduction;Environmental adaptation	-2.04622
BGI_novel_G000601	ko04016//MAPK signaling pathway - plant;ko04626//Plant-pathogen interaction	Environmental Information Processing;Organismal Systems	Environmental adaptation;Signal transduction	-2.04622
BGI_novel_G000602	ko04016//MAPK signaling pathway - plant;ko04626//Plant-pathogen interaction	Organismal Systems;Environmental Information Processing	Environmental adaptation;Signal transduction	-2.04622
BGI_novel_G000603	ko04016//MAPK signaling pathway - plant;ko04626//Plant-pathogen interaction	Environmental Information Processing;Organismal Systems	Signal transduction;Environmental adaptation	-1.34418
BGI_novel_G000770	ko04016//MAPK signaling pathway - plant;ko04626//Plant-pathogen interaction	Organismal Systems;Environmental Information Processing	Signal transduction;Environmental adaptation	4.64179
BGI_novel_G003781	ko04016//MAPK signaling pathway - plant;ko04626//Plant-pathogen interaction	Organismal Systems;Environmental Information Processing	Signal transduction;Environmental adaptation	-1.31657
BGI_novel_G005113	ko04626//Plant-pathogen interaction;ko04016//MAPK signaling pathway - plant	Organismal Systems;Environmental Information Processing	Environmental adaptation;Signal transduction	7.87843
BGI_novel_G005114	ko04016//MAPK signaling pathway - plant;ko04626//Plant-pathogen interaction	Organismal Systems;Environmental Information Processing	Signal transduction;Environmental adaptation	10.0925
JL002876	ko04016//MAPK signaling pathway - plant;ko04626//Plant-pathogen interaction	Environmental Information Processing;Organismal Systems	Signal transduction;Environmental adaptation	-3.06496
JL003125	ko04016//MAPK signaling pathway - plant;ko04626//Plant-pathogen interaction	Organismal Systems;Environmental Information Processing	Environmental adaptation;Signal transduction	-4.48794
JL003825	ko04016//MAPK signaling pathway - plant;ko04626//Plant-pathogen interaction	Organismal Systems;Environmental Information Processing	Signal transduction;Environmental adaptation	-7.94837
JL005007	ko04016//MAPK signaling pathway - plant;ko04626//Plant-pathogen interaction	Organismal Systems;Environmental Information Processing	Environmental adaptation;Signal transduction	-7.86633
JL005816	ko00280//Valine, leucine and isoleucine degradation;ko04016//MAPK signaling pathway - plant;ko01100//Metabolic pathways;ko00770//Pantothenate and CoA biosynthesis;ko01230//Biosynthesis of amino acids;ko00270//Cysteine and methionine metabolism;ko01210//2-Oxocarboxylic acid metabolism;ko01110//Biosynthesis of secondary metabolites;ko04626//Plant-pathogen interaction;ko00290//Valine, leucine and is…	Environmental Information Processing;Metabolism;Organismal Systems	Metabolism of cofactors and vitamins;Global and overview maps;Amino acid metabolism;Environmental adaptation;Signal transduction	-1.31645
JL006105	ko04016//MAPK signaling pathway - plant;ko04626//Plant-pathogen interaction	Organismal Systems;Environmental Information Processing	Environmental adaptation;Signal transduction	-2.48706
JL006261	ko04626//Plant-pathogen interaction;ko04016//MAPK signaling pathway - plant	Environmental Information Processing;Organismal Systems	Signal transduction;Environmental adaptation	-1.21606
JL009098	ko04626//Plant-pathogen interaction;ko04016//MAPK signaling pathway - plant	Organismal Systems;Environmental Information Processing	Environmental adaptation;Signal transduction	-6.10852
JL009335	ko04626//Plant-pathogen interaction;ko04016//MAPK signaling pathway - plant	Environmental Information Processing;Organismal Systems	Signal transduction;Environmental adaptation	-1.85415
JL010363	ko04016//MAPK signaling pathway - plant;ko04626//Plant-pathogen interaction	Environmental Information Processing;Organismal Systems	Environmental adaptation;Signal transduction	-8.13443
JL010501	ko04626//Plant-pathogen interaction;ko04016//MAPK signaling pathway - plant	Environmental Information Processing;Organismal Systems	Signal transduction;Environmental adaptation	-1.81023
JL010531	ko04016//MAPK signaling pathway - plant;ko04626//Plant-pathogen interaction	Environmental Information Processing;Organismal Systems	Environmental adaptation;Signal transduction	6.32193
JL011177	ko04626//Plant-pathogen interaction;ko04016//MAPK signaling pathway - plant	Organismal Systems;Environmental Information Processing	Environmental adaptation;Signal transduction	6.67243
JL011303	ko04016//MAPK signaling pathway - plant;ko04626//Plant-pathogen interaction	Organismal Systems;Environmental Information Processing	Signal transduction;Environmental adaptation	-1.08379
JL012737	ko04016//MAPK signaling pathway - plant;ko04626//Plant-pathogen interaction	Organismal Systems;Environmental Information Processing	Environmental adaptation;Signal transduction	-4.98942
JL012874	ko04016//MAPK signaling pathway - plant;ko04626//Plant-pathogen interaction	Environmental Information Processing;Organismal Systems	Environmental adaptation;Signal transduction	3.32982
JL013146	ko04626//Plant-pathogen interaction;ko04016//MAPK signaling pathway - plant	Organismal Systems;Environmental Information Processing	Environmental adaptation;Signal transduction	-2.77259
JL013498	ko04016//MAPK signaling pathway - plant;ko04626//Plant-pathogen interaction	Organismal Systems;Environmental Information Processing	Environmental adaptation;Signal transduction	-1.00709
JL016179	ko04016//MAPK signaling pathway - plant;ko04626//Plant-pathogen interaction	Environmental Information Processing;Organismal Systems	Signal transduction;Environmental adaptation	-5.48543
JL017190	ko04626//Plant-pathogen interaction;ko04016//MAPK signaling pathway - plant	Organismal Systems;Environmental Information Processing	Signal transduction;Environmental adaptation	-4.33447
JL017753	ko04016//MAPK signaling pathway - plant;ko04626//Plant-pathogen interaction	Organismal Systems;Environmental Information Processing	Signal transduction;Environmental adaptation	-1.9845
JL018039	ko04626//Plant-pathogen interaction;ko04016//MAPK signaling pathway - plant	Organismal Systems;Environmental Information Processing	Environmental adaptation;Signal transduction	-3.81084
JL018254	ko04626//Plant-pathogen interaction;ko04016//MAPK signaling pathway - plant	Environmental Information Processing;Organismal Systems	Environmental adaptation;Signal transduction	1.73814
JL018584	ko04626//Plant-pathogen interaction;ko04016//MAPK signaling pathway - plant	Environmental Information Processing;Organismal Systems	Signal transduction;Environmental adaptation	-2.62259
JL019716	ko04016//MAPK signaling pathway - plant;ko04626//Plant-pathogen interaction	Environmental Information Processing;Organismal Systems	Signal transduction;Environmental adaptation	-2.33914
JL020764	ko04626//Plant-pathogen interaction;ko04016//MAPK signaling pathway - plant	Environmental Information Processing;Organismal Systems	Environmental adaptation;Signal transduction	1.50217
JL021767	ko04626//Plant-pathogen interaction;ko04016//MAPK signaling pathway - plant	Organismal Systems;Environmental Information Processing	Environmental adaptation;Signal transduction	6.75489
JL022006	ko04016//MAPK signaling pathway - plant;ko04626//Plant-pathogen interaction	Organismal Systems;Environmental Information Processing	Signal transduction;Environmental adaptation	9.78136
JL022311	ko04626//Plant-pathogen interaction;ko04016//MAPK signaling pathway - plant	Organismal Systems;Environmental Information Processing	Environmental adaptation;Signal transduction	10.7262
JL022357	ko04016//MAPK signaling pathway - plant;ko04626//Plant-pathogen interaction	Organismal Systems;Environmental Information Processing	Signal transduction;Environmental adaptation	3.53216
JL023927	ko04016//MAPK signaling pathway - plant;ko04626//Plant-pathogen interaction	Organismal Systems;Environmental Information Processing	Environmental adaptation;Signal transduction	8.00562
JL023994	ko04626//Plant-pathogen interaction;ko04016//MAPK signaling pathway - plant	Organismal Systems;Environmental Information Processing	Signal transduction;Environmental adaptation	5.60729
JL024196	ko04626//Plant-pathogen interaction;ko04016//MAPK signaling pathway - plant	Organismal Systems;Environmental Information Processing	Signal transduction;Environmental adaptation	-1.07013
JL024286	ko04626//Plant-pathogen interaction;ko04016//MAPK signaling pathway - plant	Environmental Information Processing;Organismal Systems	Signal transduction;Environmental adaptation	5.16993
JL024406	ko04626//Plant-pathogen interaction;ko04016//MAPK signaling pathway - plant	Organismal Systems;Environmental Information Processing	Signal transduction;Environmental adaptation	8.78136
JL024417	ko04016//MAPK signaling pathway - plant;ko04626//Plant-pathogen interaction	Environmental Information Processing;Organismal Systems	Signal transduction;Environmental adaptation	2.09192
JL024452	ko04626//Plant-pathogen interaction;ko04016//MAPK signaling pathway - plant	Environmental Information Processing;Organismal Systems	Signal transduction;Environmental adaptation	3.64689
JL024476	ko04626//Plant-pathogen interaction;ko04016//MAPK signaling pathway - plant	Environmental Information Processing;Organismal Systems	Signal transduction;Environmental adaptation	6.40939
JL024696	ko04626//Plant-pathogen interaction;ko04016//MAPK signaling pathway - plant	Organismal Systems;Environmental Information Processing	Signal transduction;Environmental adaptation	-1.94574
JL024724	ko04626//Plant-pathogen interaction;ko04016//MAPK signaling pathway - plant	Organismal Systems;Environmental Information Processing	Environmental adaptation;Signal transduction	6.2854
JL024776	ko04626//Plant-pathogen interaction;ko04016//MAPK signaling pathway - plant	Organismal Systems;Environmental Information Processing	Signal transduction;Environmental adaptation	4.89885
JL025633	ko04016//MAPK signaling pathway - plant;ko04626//Plant-pathogen interaction	Environmental Information Processing;Organismal Systems	Signal transduction;Environmental adaptation	1.26849
JL025825	ko04016//MAPK signaling pathway - plant;ko04626//Plant-pathogen interaction	Environmental Information Processing;Organismal Systems	Environmental adaptation;Signal transduction	5.16993
JL026312	ko04016//MAPK signaling pathway - plant;ko04626//Plant-pathogen interaction	Organismal Systems;Environmental Information Processing	Signal transduction;Environmental adaptation	-7.14296
JL026346	ko04016//MAPK signaling pathway - plant;ko04626//Plant-pathogen interaction	Organismal Systems;Environmental Information Processing	Environmental adaptation;Signal transduction	5.5294
JL026740	ko04626//Plant-pathogen interaction;ko04016//MAPK signaling pathway - plant	Environmental Information Processing;Organismal Systems	Signal transduction;Environmental adaptation	2.72247
JL027071	ko04016//MAPK signaling pathway - plant;ko04626//Plant-pathogen interaction	Organismal Systems;Environmental Information Processing	Environmental adaptation;Signal transduction	5.93172
JL027387	ko04626//Plant-pathogen interaction;ko04016//MAPK signaling pathway - plant	Organismal Systems;Environmental Information Processing	Environmental adaptation;Signal transduction	12.0199
JL027431	ko04016//MAPK signaling pathway - plant;ko04626//Plant-pathogen interaction	Environmental Information Processing;Organismal Systems	Signal transduction;Environmental adaptation	6.64386
JL028255	ko04626//Plant-pathogen interaction;ko04016//MAPK signaling pathway - plant	Environmental Information Processing;Organismal Systems	Environmental adaptation;Signal transduction	7.2384
HSP90
BGI_novel_G001681	ko04626//Plant-pathogen interaction;ko04141//Protein processing in endoplasmic reticulum	Organismal Systems;Genetic Information Processing	Environmental adaptation;Folding, sorting and degradation	-1.33479
BGI_novel_G002562	ko04626//Plant-pathogen interaction;ko04141//Protein processing in endoplasmic reticulum	Genetic Information Processing;Organismal Systems	Environmental adaptation;Folding, sorting and degradation	-1.09452
BGI_novel_G002563	ko04141//Protein processing in endoplasmic reticulum;ko04626//Plant-pathogen interaction	Organismal Systems;Genetic Information Processing	Folding, sorting and degradation;Environmental adaptation	1.91146
BGI_novel_G003886	ko04141//Protein processing in endoplasmic reticulum;ko04626//Plant-pathogen interaction	Genetic Information Processing;Organismal Systems	Environmental adaptation;Folding, sorting and degradation	-1.2578
JL001297	ko04141//Protein processing in endoplasmic reticulum;ko04626//Plant-pathogen interaction	Genetic Information Processing;Organismal Systems	Folding, sorting and degradation;Environmental adaptation	1.8679
JL006096	ko04141//Protein processing in endoplasmic reticulum;ko04626//Plant-pathogen interaction	Genetic Information Processing;Organismal Systems	Environmental adaptation;Folding, sorting and degradation	-1.01772
JL011340	ko04141//Protein processing in endoplasmic reticulum;ko04626//Plant-pathogen interaction	Organismal Systems;Genetic Information Processing	Folding, sorting and degradation;Environmental adaptation	-1.05518
JL021374	ko04141//Protein processing in endoplasmic reticulum;ko04626//Plant-pathogen interaction	Genetic Information Processing;Organismal Systems	Environmental adaptation;Folding, sorting and degradation	-1.52332
JL026183	ko04626//Plant-pathogen interaction;ko04141//Protein processing in endoplasmic reticulum	Organismal Systems;Genetic Information Processing	Folding, sorting and degradation;Environmental adaptation	-1.49456
MEKK1
JL014690	ko04016//MAPK signaling pathway - plant;ko04626//Plant-pathogen interaction	Organismal Systems;Environmental Information Processing	Environmental adaptation;Signal transduction	-2.03181
MKK4/5
JL006272	ko04626//Plant-pathogen interaction;ko04075//Plant hormone signal transduction;ko04016//MAPK signaling pathway - plant	Organismal Systems;Environmental Information Processing	Signal transduction;Environmental adaptation	-2.17159
JL007119	ko04626//Plant-pathogen interaction;ko04016//MAPK signaling pathway - plant;ko04075//Plant hormone signal transduction	Environmental Information Processing;Organismal Systems	Signal transduction;Environmental adaptation	-1.56612
JL007821	ko04626//Plant-pathogen interaction;ko04075//Plant hormone signal transduction;ko04016//MAPK signaling pathway - plant	Organismal Systems;Environmental Information Processing	Environmental adaptation;Signal transduction	6.32933
JL007822	ko04626//Plant-pathogen interaction;ko04016//MAPK signaling pathway - plant;ko04075//Plant hormone signal transduction	Organismal Systems;Environmental Information Processing	Environmental adaptation;Signal transduction	4.95704
JL007823	ko04016//MAPK signaling pathway - plant;ko04626//Plant-pathogen interaction;ko04075//Plant hormone signal transduction	Organismal Systems;Environmental Information Processing	Environmental adaptation;Signal transduction	6.34163
JL009021	ko04075//Plant hormone signal transduction;ko04626//Plant-pathogen interaction;ko04016//MAPK signaling pathway - plant	Environmental Information Processing;Organismal Systems	Environmental adaptation;Signal transduction	4.54113
JL020761	ko04016//MAPK signaling pathway - plant;ko04075//Plant hormone signal transduction;ko04626//Plant-pathogen interaction	Organismal Systems;Environmental Information Processing	Signal transduction;Environmental adaptation	1.5967
NHO1
JL010569	ko00561//Glycerolipid metabolism;ko04626//Plant-pathogen interaction;ko00040//Pentose and glucuronate interconversions;ko01100//Metabolic pathways	Organismal Systems;Metabolism	Environmental adaptation;Global and overview maps;Lipid metabolism;Carbohydrate metabolism	1.3291
PBS1
BGI_novel_G000839	ko04626//Plant-pathogen interaction	Organismal Systems	Environmental adaptation	-1.30704
JL003520	ko04626//Plant-pathogen interaction	Organismal Systems	Environmental adaptation	-2.83094
JL003750	ko04626//Plant-pathogen interaction	Organismal Systems	Environmental adaptation	-1.04912
JL006228	ko04626//Plant-pathogen interaction	Organismal Systems	Environmental adaptation	2.41653
Pti1
JL005632	ko04626//Plant-pathogen interaction	Organismal Systems	Environmental adaptation	-3.17991
JL020859	ko04626//Plant-pathogen interaction	Organismal Systems	Environmental adaptation	-3.51096
Pti5
JL005887	ko04626//Plant-pathogen interaction	Organismal Systems	Environmental adaptation	1.75116
JL005888	ko04626//Plant-pathogen interaction	Organismal Systems	Environmental adaptation	2.10304
JL010997	ko04626//Plant-pathogen interaction;ko04075//Plant hormone signal transduction;ko04016//MAPK signaling pathway - plant	Organismal Systems;Environmental Information Processing	Environmental adaptation;Signal transduction	3.15897
Pti6
BGI_novel_G003350	ko04626//Plant-pathogen interaction	Organismal Systems	Environmental adaptation	1.75816
JL001796	ko04626//Plant-pathogen interaction	Organismal Systems	Environmental adaptation	-1.9852
JL003292	ko04626//Plant-pathogen interaction	Organismal Systems	Environmental adaptation	1.28975
JL010426	ko04626//Plant-pathogen interaction	Organismal Systems	Environmental adaptation	-3.3042
JL011176	ko04626//Plant-pathogen interaction	Organismal Systems	Environmental adaptation	1.09399
JL012889	ko04626//Plant-pathogen interaction	Organismal Systems	Environmental adaptation	1.90135
Rboh
BGI_novel_G000306	ko03018//RNA degradation;ko04626//Plant-pathogen interaction;ko04016//MAPK signaling pathway - plant	Organismal Systems;Environmental Information Processing;Genetic Information Processing	Signal transduction;Environmental adaptation;Folding, sorting and degradation	-1.65729
BGI_novel_G003241	ko04016//MAPK signaling pathway - plant;ko04626//Plant-pathogen interaction	Environmental Information Processing;Organismal Systems	Signal transduction;Environmental adaptation	-4.97728
JL001548	ko04016//MAPK signaling pathway - plant;ko04626//Plant-pathogen interaction	Environmental Information Processing;Organismal Systems	Signal transduction;Environmental adaptation	-1.5868
RIN4
BGI_novel_G001763	ko04626//Plant-pathogen interaction	Organismal Systems	Environmental adaptation	-1.04988
BGI_novel_G001765	ko04626//Plant-pathogen interaction	Organismal Systems	Environmental adaptation	-1.04988
BGI_novel_G004684	ko04626//Plant-pathogen interaction	Organismal Systems	Environmental adaptation	-1.89492
JL004100	ko04626//Plant-pathogen interaction	Organismal Systems	Environmental adaptation	1.83622
JL006689	ko04626//Plant-pathogen interaction	Organismal Systems	Environmental adaptation	2.47987
JL013568	ko04626//Plant-pathogen interaction	Organismal Systems	Environmental adaptation	1.20344
JL017145	ko04626//Plant-pathogen interaction	Organismal Systems	Environmental adaptation	-1.01229
RPM1
BGI_novel_G000633	ko01100//Metabolic pathways;ko04626//Plant-pathogen interaction;ko00520//Amino sugar and nucleotide sugar metabolism	Metabolism;Organismal Systems	Global and overview maps;Environmental adaptation;Carbohydrate metabolism	-3.88583
BGI_novel_G002471	ko04626//Plant-pathogen interaction	Organismal Systems	Environmental adaptation	4.00212
BGI_novel_G002472	ko04626//Plant-pathogen interaction	Organismal Systems	Environmental adaptation	4.00212
BGI_novel_G002903	ko03013//RNA transport;ko04626//Plant-pathogen interaction	Organismal Systems;Genetic Information Processing	Translation;Environmental adaptation	-2.01668
BGI_novel_G003403	ko01100//Metabolic pathways;ko00250//Alanine, aspartate and glutamate metabolism;ko04626//Plant-pathogen interaction;ko00520//Amino sugar and nucleotide sugar metabolism	Organismal Systems;Metabolism	Amino acid metabolism;Carbohydrate metabolism;Environmental adaptation;Global and overview maps	-1.95681
JL020145	ko04626//Plant-pathogen interaction	Organismal Systems	Environmental adaptation	1.2413
JL023706	ko04626//Plant-pathogen interaction	Organismal Systems	Environmental adaptation	1.40813
JL024805	ko04626//Plant-pathogen interaction	Organismal Systems	Environmental adaptation	-2.57787
JL024807	ko04626//Plant-pathogen interaction	Organismal Systems	Environmental adaptation	-2.09592
JL026213	ko04626//Plant-pathogen interaction	Organismal Systems	Environmental adaptation	-1.73306
RPS2
BGI_novel_G001834	ko03040//Spliceosome;ko03013//RNA transport;ko04626//Plant-pathogen interaction;ko03015//mRNA surveillance pathway	Genetic Information Processing;Organismal Systems	Translation;Environmental adaptation;Transcription	-1.53605
JL000069	ko04626//Plant-pathogen interaction	Organismal Systems	Environmental adaptation	2.39747
JL003286	ko04626//Plant-pathogen interaction	Organismal Systems	Environmental adaptation	1.16666
JL003431	ko04626//Plant-pathogen interaction	Organismal Systems	Environmental adaptation	2.888
JL010099	ko04626//Plant-pathogen interaction	Organismal Systems	Environmental adaptation	1.3656
JL013932	ko04626//Plant-pathogen interaction	Organismal Systems	Environmental adaptation	3.38466
JL016355	ko04626//Plant-pathogen interaction	Organismal Systems	Environmental adaptation	1.10212
JL022480	ko04626//Plant-pathogen interaction	Organismal Systems	Environmental adaptation	7.43622
JL024864	ko04626//Plant-pathogen interaction	Organismal Systems	Environmental adaptation	-1.01428
JL024866	ko04626//Plant-pathogen interaction	Organismal Systems	Environmental adaptation	-1.03973
JL026492	ko04626//Plant-pathogen interaction	Organismal Systems	Environmental adaptation	1.46506
RRS1-R
JL000069	ko04626//Plant-pathogen interaction	Organismal Systems	Environmental adaptation	2.39747
JL003286	ko04626//Plant-pathogen interaction	Organismal Systems	Environmental adaptation	1.16666
JL003431	ko04626//Plant-pathogen interaction	Organismal Systems	Environmental adaptation	2.888
JL013932	ko04626//Plant-pathogen interaction	Organismal Systems	Environmental adaptation	3.38466
JL026492	ko04626//Plant-pathogen interaction	Organismal Systems	Environmental adaptation	1.46506
WRKY25/33
JL004181	ko04626//Plant-pathogen interaction;ko04016//MAPK signaling pathway - plant;ko03040//Spliceosome	Genetic Information Processing;Environmental Information Processing;Organismal Systems	Signal transduction;Environmental adaptation;Transcription	1.36032
JL005234	ko04626//Plant-pathogen interaction;ko03040//Spliceosome;ko04016//MAPK signaling pathway - plant	Organismal Systems;Environmental Information Processing;Genetic Information Processing	Environmental adaptation;Transcription;Signal transduction	3.55943
JL005237	ko04626//Plant-pathogen interaction;ko04016//MAPK signaling pathway - plant	Environmental Information Processing;Organismal Systems	Environmental adaptation;Signal transduction	1.10674
JL006364	ko04626//Plant-pathogen interaction;ko04016//MAPK signaling pathway - plant	Organismal Systems;Environmental Information Processing	Environmental adaptation;Signal transduction	-3.1565
JL007234	ko04626//Plant-pathogen interaction;ko04016//MAPK signaling pathway - plant	Organismal Systems;Environmental Information Processing	Signal transduction;Environmental adaptation	1.30919
JL007841	ko04626//Plant-pathogen interaction;ko04016//MAPK signaling pathway - plant;ko03040//Spliceosome	Organismal Systems;Environmental Information Processing;Genetic Information Processing	Signal transduction;Transcription;Environmental adaptation	4.06002
JL008569	ko04016//MAPK signaling pathway - plant;ko04626//Plant-pathogen interaction;ko03040//Spliceosome	Environmental Information Processing;Genetic Information Processing;Organismal Systems	Environmental adaptation;Signal transduction;Transcription	7.82655
JL009143	ko04016//MAPK signaling pathway - plant;ko04626//Plant-pathogen interaction	Organismal Systems;Environmental Information Processing	Signal transduction;Environmental adaptation	1.38339
JL010140	ko04016//MAPK signaling pathway - plant;ko04626//Plant-pathogen interaction	Organismal Systems;Environmental Information Processing	Environmental adaptation;Signal transduction	8.64746
JL010861	ko04626//Plant-pathogen interaction;ko04016//MAPK signaling pathway - plant;ko03040//Spliceosome	Organismal Systems;Genetic Information Processing;Environmental Information Processing	Transcription;Signal transduction;Environmental adaptation	3.21971
JL017727	ko04626//Plant-pathogen interaction;ko03040//Spliceosome;ko04016//MAPK signaling pathway - plant	Genetic Information Processing;Organismal Systems;Environmental Information Processing	Signal transduction;Environmental adaptation;Transcription	2.73951
JL021871	ko04016//MAPK signaling pathway - plant;ko04626//Plant-pathogen interaction	Environmental Information Processing;Organismal Systems	Signal transduction;Environmental adaptation	2.95564
JL025373	ko04626//Plant-pathogen interaction;ko04016//MAPK signaling pathway - plant	Organismal Systems;Environmental Information Processing	Signal transduction;Environmental adaptation	-1.18899
WRKY29
JL003056	ko04016//MAPK signaling pathway - plant;ko04626//Plant-pathogen interaction	Organismal Systems;Environmental Information Processing	Signal transduction;Environmental adaptation	2.04757
JL003057	ko04016//MAPK signaling pathway - plant;ko04626//Plant-pathogen interaction	Organismal Systems;Environmental Information Processing	Environmental adaptation;Signal transduction	2.51785
JL003058	ko04016//MAPK signaling pathway - plant;ko04626//Plant-pathogen interaction	Environmental Information Processing;Organismal Systems	Environmental adaptation;Signal transduction	2.50657
JL003059	ko04626//Plant-pathogen interaction;ko04016//MAPK signaling pathway - plant	Environmental Information Processing;Organismal Systems	Environmental adaptation;Signal transduction	2.53004
JL005628	ko04626//Plant-pathogen interaction;ko04016//MAPK signaling pathway - plant	Organismal Systems;Environmental Information Processing	Signal transduction;Environmental adaptation	6.14829
JL005971	ko04016//MAPK signaling pathway - plant;ko04626//Plant-pathogen interaction	Organismal Systems;Environmental Information Processing	Signal transduction;Environmental adaptation	-1.22464
JL010811	ko04626//Plant-pathogen interaction;ko04016//MAPK signaling pathway - plant	Organismal Systems;Environmental Information Processing	Signal transduction;Environmental adaptation	-1.12928
JL012132	ko04626//Plant-pathogen interaction;ko04016//MAPK signaling pathway - plant	Environmental Information Processing;Organismal Systems	Signal transduction;Environmental adaptation	1.03216
JL021924	ko04016//MAPK signaling pathway - plant;ko04626//Plant-pathogen interaction	Organismal Systems;Environmental Information Processing	Signal transduction;Environmental adaptation	-1.49879
XA21
BGI_novel_G000403	ko04626//Plant-pathogen interaction	Organismal Systems	Environmental adaptation	9.97298
BGI_novel_G002420	ko04626//Plant-pathogen interaction	Organismal Systems	Environmental adaptation	10.0566
BGI_novel_G004172	ko04626//Plant-pathogen interaction	Organismal Systems	Environmental adaptation	3.70044
JL019716	ko04016//MAPK signaling pathway - plant;ko04626//Plant-pathogen interaction	Environmental Information Processing;Organismal Systems	Signal transduction;Environmental adaptation	-2.33914
JL022311	ko04626//Plant-pathogen interaction;ko04016//MAPK signaling pathway - plant	Organismal Systems;Environmental Information Processing	Environmental adaptation;Signal transduction	10.7262
JL022636	ko04626//Plant-pathogen interaction	Organismal Systems	Environmental adaptation	1.73378
JL025208	ko04626//Plant-pathogen interaction	Organismal Systems	Environmental adaptation	8.06669
JL025428	ko04626//Plant-pathogen interaction	Organismal Systems	Environmental adaptation	5.70044
JL025599	ko04626//Plant-pathogen interaction	Organismal Systems	Environmental adaptation	4.45482
JL026198	ko04626//Plant-pathogen interaction	Organismal Systems	Environmental adaptation	4.85
JL028044	ko04626//Plant-pathogen interaction	Organismal Systems	Environmental adaptation	7.56224

## Sheet: Supplementary table 2
	Supplementary table 2. The gene groups involved in plant-pathogen interaction pathway for C. goeringii
Gene ID	Pathway Name	Level 1	Level 2	log2(R_Cgo_Fl_1/R_Cgo_Le)
CaMOMI
BGI_novel_G000407	ko04626//Plant-pathogen interaction	Organismal Systems	Environmental adaptation	1.88789
BGI_novel_G000757	ko04626//Plant-pathogen interaction;ko04070//Phosphatidylinositol signaling system;ko04016//MAPK signaling pathway - plant	Environmental Information Processing;Organismal Systems	Signal transduction;Environmental adaptation	-10.7846
BGI_novel_G001203	ko04626//Plant-pathogen interaction	Organismal Systems	Environmental adaptation	-3.1375
BGI_novel_G001543	ko04626//Plant-pathogen interaction	Organismal Systems	Environmental adaptation	2.47481
BGI_novel_G001544	ko04626//Plant-pathogen interaction	Organismal Systems	Environmental adaptation	2.80266
BGI_novel_G001545	ko04626//Plant-pathogen interaction	Organismal Systems	Environmental adaptation	5.41555
BGI_novel_G001548	ko04626//Plant-pathogen interaction	Organismal Systems	Environmental adaptation	3.37851
BGI_novel_G002945	ko04626//Plant-pathogen interaction;ko04016//MAPK signaling pathway - plant;ko04070//Phosphatidylinositol signaling system	Environmental Information Processing;Organismal Systems	Signal transduction;Environmental adaptation	-1.80197
BGI_novel_G003485	ko04626//Plant-pathogen interaction	Organismal Systems	Environmental adaptation	4.48829
BGI_novel_G003531	ko04016//MAPK signaling pathway - plant;ko04626//Plant-pathogen interaction;ko04070//Phosphatidylinositol signaling system	Organismal Systems;Environmental Information Processing	Signal transduction;Environmental adaptation	1.31548
GL03195	ko04626//Plant-pathogen interaction	Organismal Systems	Environmental adaptation	5.55782
GL03197	ko04626//Plant-pathogen interaction	Organismal Systems	Environmental adaptation	6.67243
GL03199	ko04626//Plant-pathogen interaction	Organismal Systems	Environmental adaptation	3.60204
GL05731	ko04016//MAPK signaling pathway - plant;ko04070//Phosphatidylinositol signaling system;ko04626//Plant-pathogen interaction	Organismal Systems;Environmental Information Processing	Environmental adaptation;Signal transduction	-2.10959
GL05732	ko04070//Phosphatidylinositol signaling system;ko04626//Plant-pathogen interaction;ko04016//MAPK signaling pathway - plant	Environmental Information Processing;Organismal Systems	Signal transduction;Environmental adaptation	-2.05959
GL05733	ko04016//MAPK signaling pathway - plant;ko04070//Phosphatidylinositol signaling system;ko04626//Plant-pathogen interaction	Organismal Systems;Environmental Information Processing	Environmental adaptation;Signal transduction	-2.0379
GL07541	ko04070//Phosphatidylinositol signaling system;ko04626//Plant-pathogen interaction;ko04016//MAPK signaling pathway - plant	Organismal Systems;Environmental Information Processing	Signal transduction;Environmental adaptation	1.38682
GL10775	ko04016//MAPK signaling pathway - plant;ko04070//Phosphatidylinositol signaling system;ko04626//Plant-pathogen interaction	Organismal Systems;Environmental Information Processing	Signal transduction;Environmental adaptation	1.25182
GL11948	ko04626//Plant-pathogen interaction	Organismal Systems	Environmental adaptation	-1.14998
GL12501	ko04070//Phosphatidylinositol signaling system;ko04626//Plant-pathogen interaction;ko04016//MAPK signaling pathway - plant	Organismal Systems;Environmental Information Processing	Environmental adaptation;Signal transduction	-11.3242
GL12509	ko04070//Phosphatidylinositol signaling system;ko04016//MAPK signaling pathway - plant;ko04626//Plant-pathogen interaction	Environmental Information Processing;Organismal Systems	Signal transduction;Environmental adaptation	-10.9513
GL14846	ko04626//Plant-pathogen interaction	Organismal Systems	Environmental adaptation	3.76955
GL17498	ko04626//Plant-pathogen interaction;ko04016//MAPK signaling pathway - plant;ko04070//Phosphatidylinositol signaling system	Organismal Systems;Environmental Information Processing	Environmental adaptation;Signal transduction	-2.7404
GL19790	ko04626//Plant-pathogen interaction;ko04070//Phosphatidylinositol signaling system;ko04016//MAPK signaling pathway - plant	Environmental Information Processing;Organismal Systems	Environmental adaptation;Signal transduction	1.96932
GL28474	ko04070//Phosphatidylinositol signaling system;ko04016//MAPK signaling pathway - plant;ko04626//Plant-pathogen interaction	Environmental Information Processing;Organismal Systems	Signal transduction;Environmental adaptation	-1.59555
GL32184	ko04016//MAPK signaling pathway - plant;ko04626//Plant-pathogen interaction;ko04070//Phosphatidylinositol signaling system	Organismal Systems;Environmental Information Processing	Signal transduction;Environmental adaptation	-1.57952
GL32611	ko04626//Plant-pathogen interaction	Organismal Systems	Environmental adaptation	-1.44383
CDPK
GL07985	ko04626//Plant-pathogen interaction	Organismal Systems	Environmental adaptation	-1.55141
GL12116	ko04626//Plant-pathogen interaction	Organismal Systems	Environmental adaptation	-1.2657
GL12622	ko04626//Plant-pathogen interaction	Organismal Systems	Environmental adaptation	-1.4042
GL13856	ko04626//Plant-pathogen interaction	Organismal Systems	Environmental adaptation	-1.26975
GL18216	ko04626//Plant-pathogen interaction	Organismal Systems	Environmental adaptation	1.00689
GL20627	ko04626//Plant-pathogen interaction	Organismal Systems	Environmental adaptation	-4.79586
GL28709	ko04626//Plant-pathogen interaction	Organismal Systems	Environmental adaptation	1.12908
CEBiP
GL15896	ko04626//Plant-pathogen interaction	Organismal Systems	Environmental adaptation	1.53247
CNGCs
BGI_novel_G000649	ko01100//Metabolic pathways;ko04626//Plant-pathogen interaction;ko00195//Photosynthesis	Organismal Systems;Metabolism	Environmental adaptation;Global and overview maps;Energy metabolism	8.89785
BGI_novel_G000659	ko04626//Plant-pathogen interaction	Organismal Systems	Environmental adaptation	-4.17914
BGI_novel_G000678	ko04626//Plant-pathogen interaction	Organismal Systems	Environmental adaptation	1.2763
BGI_novel_G001260	ko04120//Ubiquitin mediated proteolysis;ko03420//Nucleotide excision repair;ko04626//Plant-pathogen interaction	Organismal Systems;Genetic Information Processing	Folding, sorting and degradation;Environmental adaptation;Replication and repair	5.59566
BGI_novel_G001418	ko04626//Plant-pathogen interaction	Organismal Systems	Environmental adaptation	2.64092
BGI_novel_G001693	ko04626//Plant-pathogen interaction;ko00195//Photosynthesis;ko01100//Metabolic pathways	Organismal Systems;Metabolism	Environmental adaptation;Global and overview maps;Energy metabolism	5.35896
BGI_novel_G002195	ko04120//Ubiquitin mediated proteolysis;ko04626//Plant-pathogen interaction;ko03420//Nucleotide excision repair	Organismal Systems;Genetic Information Processing	Replication and repair;Environmental adaptation;Folding, sorting and degradation	-3.79494
BGI_novel_G002531	ko03030//DNA replication;ko04120//Ubiquitin mediated proteolysis;ko03420//Nucleotide excision repair;ko04626//Plant-pathogen interaction	Organismal Systems;Genetic Information Processing	Replication and repair;Environmental adaptation;Folding, sorting and degradation	-1.23417
BGI_novel_G002581	ko04626//Plant-pathogen interaction	Organismal Systems	Environmental adaptation	1.43256
BGI_novel_G002692	ko00195//Photosynthesis;ko03420//Nucleotide excision repair;ko04626//Plant-pathogen interaction;ko04120//Ubiquitin mediated proteolysis;ko01100//Metabolic pathways	Organismal Systems;Metabolism;Genetic Information Processing	Replication and repair;Energy metabolism;Global and overview maps;Environmental adaptation;Folding, sorting and degradation	-1.50035
BGI_novel_G003216	ko04626//Plant-pathogen interaction	Organismal Systems	Environmental adaptation	-4.20232
BGI_novel_G003608	ko04626//Plant-pathogen interaction	Organismal Systems	Environmental adaptation	2.82166
BGI_novel_G003724	ko04626//Plant-pathogen interaction	Organismal Systems	Environmental adaptation	-5.98299
GL00659	ko04626//Plant-pathogen interaction	Organismal Systems	Environmental adaptation	-1.38324
GL06719	ko04626//Plant-pathogen interaction	Organismal Systems	Environmental adaptation	2.21791
GL08648	ko04626//Plant-pathogen interaction	Organismal Systems	Environmental adaptation	-1.82709
GL13827	ko04626//Plant-pathogen interaction	Organismal Systems	Environmental adaptation	1.98182
GL17029	ko01100//Metabolic pathways;ko00195//Photosynthesis;ko04120//Ubiquitin mediated proteolysis;ko04626//Plant-pathogen interaction;ko03420//Nucleotide excision repair	Genetic Information Processing;Organismal Systems;Metabolism	Environmental adaptation;Replication and repair;Global and overview maps;Folding, sorting and degradation;Energy metabolism	6.65821
GL21203	ko04626//Plant-pathogen interaction	Organismal Systems	Environmental adaptation	2.33298
GL26449	ko04626//Plant-pathogen interaction	Organismal Systems	Environmental adaptation	-5.2854
EDS1
GL20551	ko04626//Plant-pathogen interaction	Organismal Systems	Environmental adaptation	-1.99118
EFR
BGI_novel_G001384	ko04626//Plant-pathogen interaction	Organismal Systems	Environmental adaptation	1.83035
BGI_novel_G001386	ko04626//Plant-pathogen interaction	Organismal Systems	Environmental adaptation	1.97929
BGI_novel_G001388	ko04626//Plant-pathogen interaction	Organismal Systems	Environmental adaptation	4.08719
BGI_novel_G001391	ko04626//Plant-pathogen interaction	Organismal Systems	Environmental adaptation	1.88105
BGI_novel_G001413	ko04626//Plant-pathogen interaction	Organismal Systems	Environmental adaptation	-1.88913
BGI_novel_G002839	ko04626//Plant-pathogen interaction	Organismal Systems	Environmental adaptation	1.04409
GL03571	ko04626//Plant-pathogen interaction	Organismal Systems	Environmental adaptation	2.78905
GL09836	ko04626//Plant-pathogen interaction	Organismal Systems	Environmental adaptation	-4.91886
EIX
BGI_novel_G001863	ko04626//Plant-pathogen interaction	Organismal Systems	Environmental adaptation	1.18848
EIX1/2
BGI_novel_G001843	ko04626//Plant-pathogen interaction	Organismal Systems	Environmental adaptation	-2.86607
BGI_novel_G001846	ko04626//Plant-pathogen interaction	Organismal Systems	Environmental adaptation	-2.65227
BGI_novel_G001862	ko04016//MAPK signaling pathway - plant;ko03020//RNA polymerase;ko04626//Plant-pathogen interaction	Organismal Systems;Environmental Information Processing;Genetic Information Processing	Signal transduction;Transcription;Environmental adaptation	2.01279
BGI_novel_G001868	ko04626//Plant-pathogen interaction	Organismal Systems	Environmental adaptation	-2.4753
BGI_novel_G001873	ko04626//Plant-pathogen interaction	Organismal Systems	Environmental adaptation	1.24169
BGI_novel_G001874	ko04626//Plant-pathogen interaction	Organismal Systems	Environmental adaptation	1.75638
BGI_novel_G001876	ko04626//Plant-pathogen interaction	Organismal Systems	Environmental adaptation	-1.87304
BGI_novel_G001881	ko04626//Plant-pathogen interaction	Organismal Systems	Environmental adaptation	1.23742
BGI_novel_G001891	ko04626//Plant-pathogen interaction	Organismal Systems	Environmental adaptation	-2.62733
BGI_novel_G003557	ko04626//Plant-pathogen interaction	Organismal Systems	Environmental adaptation	-2.1532
BGI_novel_G003606	ko04626//Plant-pathogen interaction	Organismal Systems	Environmental adaptation	-4.1577
GL00840	ko04626//Plant-pathogen interaction	Organismal Systems	Environmental adaptation	2.31306
GL04421	ko04626//Plant-pathogen interaction	Organismal Systems	Environmental adaptation	1.56459
GL06466	ko04626//Plant-pathogen interaction	Organismal Systems	Environmental adaptation	1.35716
GL27470	ko04626//Plant-pathogen interaction	Organismal Systems	Environmental adaptation	1.85112
GL30549	ko04626//Plant-pathogen interaction	Organismal Systems	Environmental adaptation	1.24401
FLS2
BGI_novel_G001331	ko04016//MAPK signaling pathway - plant;ko04626//Plant-pathogen interaction	Organismal Systems;Environmental Information Processing	Environmental adaptation;Signal transduction	-2.92125
BGI_novel_G001346	ko04626//Plant-pathogen interaction;ko04016//MAPK signaling pathway - plant	Organismal Systems;Environmental Information Processing	Environmental adaptation;Signal transduction	2.07116
BGI_novel_G001352	ko04016//MAPK signaling pathway - plant;ko04626//Plant-pathogen interaction	Environmental Information Processing;Organismal Systems	Signal transduction;Environmental adaptation	-2.30334
BGI_novel_G001380	ko04626//Plant-pathogen interaction;ko04016//MAPK signaling pathway - plant	Environmental Information Processing;Organismal Systems	Environmental adaptation;Signal transduction	3.65746
BGI_novel_G001415	ko04016//MAPK signaling pathway - plant;ko04626//Plant-pathogen interaction	Organismal Systems;Environmental Information Processing	Environmental adaptation;Signal transduction	-2.65896
BGI_novel_G001862	ko04016//MAPK signaling pathway - plant;ko03020//RNA polymerase;ko04626//Plant-pathogen interaction	Organismal Systems;Environmental Information Processing;Genetic Information Processing	Signal transduction;Transcription;Environmental adaptation	2.01279
BGI_novel_G002174	ko04626//Plant-pathogen interaction;ko04016//MAPK signaling pathway - plant	Organismal Systems;Environmental Information Processing	Environmental adaptation;Signal transduction	-1.98582
BGI_novel_G003559	ko04626//Plant-pathogen interaction;ko04016//MAPK signaling pathway - plant	Environmental Information Processing;Organismal Systems	Signal transduction;Environmental adaptation	3.69488
BGI_novel_G003573	ko04016//MAPK signaling pathway - plant;ko04626//Plant-pathogen interaction	Environmental Information Processing;Organismal Systems	Signal transduction;Environmental adaptation	-2.08354
BGI_novel_G003593	ko04016//MAPK signaling pathway - plant;ko04626//Plant-pathogen interaction	Organismal Systems;Environmental Information Processing	Signal transduction;Environmental adaptation	-2.47829
BGI_novel_G003597	ko04016//MAPK signaling pathway - plant;ko04626//Plant-pathogen interaction	Environmental Information Processing;Organismal Systems	Environmental adaptation;Signal transduction	-3.2456
BGI_novel_G003610	ko04016//MAPK signaling pathway - plant;ko04626//Plant-pathogen interaction	Environmental Information Processing;Organismal Systems	Environmental adaptation;Signal transduction	-4.40599
BGI_novel_G003611	ko04626//Plant-pathogen interaction;ko04016//MAPK signaling pathway - plant;ko03020//RNA polymerase	Organismal Systems;Environmental Information Processing;Genetic Information Processing	Transcription;Environmental adaptation;Signal transduction	-4.38027
BGI_novel_G003770	ko04626//Plant-pathogen interaction;ko04016//MAPK signaling pathway - plant	Organismal Systems;Environmental Information Processing	Signal transduction;Environmental adaptation	8.11374
GL01199	ko04626//Plant-pathogen interaction;ko04016//MAPK signaling pathway - plant	Organismal Systems;Environmental Information Processing	Environmental adaptation;Signal transduction	1.26703
GL01565	ko04626//Plant-pathogen interaction;ko04016//MAPK signaling pathway - plant	Environmental Information Processing;Organismal Systems	Signal transduction;Environmental adaptation	2.08246
GL02728	ko04626//Plant-pathogen interaction;ko04016//MAPK signaling pathway - plant	Environmental Information Processing;Organismal Systems	Environmental adaptation;Signal transduction	1.60023
GL03569	ko04626//Plant-pathogen interaction;ko04016//MAPK signaling pathway - plant	Environmental Information Processing;Organismal Systems	Signal transduction;Environmental adaptation	5.61471
GL06261	ko04626//Plant-pathogen interaction;ko04016//MAPK signaling pathway - plant	Environmental Information Processing;Organismal Systems	Signal transduction;Environmental adaptation	1.93618
GL07152	ko04626//Plant-pathogen interaction;ko04016//MAPK signaling pathway - plant	Environmental Information Processing;Organismal Systems	Signal transduction;Environmental adaptation	2.11548
GL08934	ko04626//Plant-pathogen interaction;ko04016//MAPK signaling pathway - plant	Environmental Information Processing;Organismal Systems	Environmental adaptation;Signal transduction	8.21432
GL09839	ko04016//MAPK signaling pathway - plant;ko04626//Plant-pathogen interaction	Organismal Systems;Environmental Information Processing	Environmental adaptation;Signal transduction	-7.82018
GL12316	ko04016//MAPK signaling pathway - plant;ko04626//Plant-pathogen interaction	Organismal Systems;Environmental Information Processing	Environmental adaptation;Signal transduction	1.04928
GL14805	ko04016//MAPK signaling pathway - plant;ko04626//Plant-pathogen interaction	Organismal Systems;Environmental Information Processing	Signal transduction;Environmental adaptation	5.41785
GL15064	ko04626//Plant-pathogen interaction;ko04016//MAPK signaling pathway - plant	Organismal Systems;Environmental Information Processing	Signal transduction;Environmental adaptation	-2.17991
GL18141	ko04626//Plant-pathogen interaction;ko04016//MAPK signaling pathway - plant	Environmental Information Processing;Organismal Systems	Signal transduction;Environmental adaptation	-2.40599
GL20118	ko04016//MAPK signaling pathway - plant;ko04075//Plant hormone signal transduction;ko04626//Plant-pathogen interaction	Environmental Information Processing;Organismal Systems	Signal transduction;Environmental adaptation	4.42626
GL20561	ko04626//Plant-pathogen interaction;ko04016//MAPK signaling pathway - plant	Environmental Information Processing;Organismal Systems	Signal transduction;Environmental adaptation	1.77557
GL20818	ko04016//MAPK signaling pathway - plant;ko04626//Plant-pathogen interaction	Organismal Systems;Environmental Information Processing	Signal transduction;Environmental adaptation	-2.52083
GL21931	ko04626//Plant-pathogen interaction;ko04016//MAPK signaling pathway - plant	Organismal Systems;Environmental Information Processing	Environmental adaptation;Signal transduction	1.11392
GL22051	ko04016//MAPK signaling pathway - plant;ko04626//Plant-pathogen interaction	Organismal Systems;Environmental Information Processing	Environmental adaptation;Signal transduction	7.70044
GL22056	ko04626//Plant-pathogen interaction;ko04016//MAPK signaling pathway - plant	Organismal Systems;Environmental Information Processing	Environmental adaptation;Signal transduction	3.36786
GL22057	ko04016//MAPK signaling pathway - plant;ko04626//Plant-pathogen interaction	Organismal Systems;Environmental Information Processing	Signal transduction;Environmental adaptation	6.49185
GL26152	ko04626//Plant-pathogen interaction;ko04016//MAPK signaling pathway - plant	Organismal Systems;Environmental Information Processing	Signal transduction;Environmental adaptation	1.59904
GL32026	ko04626//Plant-pathogen interaction;ko04016//MAPK signaling pathway - plant	Organismal Systems;Environmental Information Processing	Signal transduction;Environmental adaptation	10.3945
GL32042	ko04626//Plant-pathogen interaction;ko04016//MAPK signaling pathway - plant	Environmental Information Processing;Organismal Systems	Signal transduction;Environmental adaptation	4.22622
GL33953	ko04016//MAPK signaling pathway - plant;ko04626//Plant-pathogen interaction	Organismal Systems;Environmental Information Processing	Environmental adaptation;Signal transduction	2.19592
HSP90
BGI_novel_G001704	ko04626//Plant-pathogen interaction;ko04141//Protein processing in endoplasmic reticulum;ko03013//RNA transport	Organismal Systems;Genetic Information Processing	Folding, sorting and degradation;Environmental adaptation;Translation	5.76155
BGI_novel_G002346	ko04141//Protein processing in endoplasmic reticulum;ko04626//Plant-pathogen interaction	Genetic Information Processing;Organismal Systems	Folding, sorting and degradation;Environmental adaptation	8.44708
GL02201	ko04626//Plant-pathogen interaction;ko04141//Protein processing in endoplasmic reticulum	Organismal Systems;Genetic Information Processing	Environmental adaptation;Folding, sorting and degradation	-1.94907
GL05476	ko04141//Protein processing in endoplasmic reticulum;ko04626//Plant-pathogen interaction	Organismal Systems;Genetic Information Processing	Environmental adaptation;Folding, sorting and degradation	-2.15458
GL05891	ko04141//Protein processing in endoplasmic reticulum;ko04626//Plant-pathogen interaction	Organismal Systems;Genetic Information Processing	Environmental adaptation;Folding, sorting and degradation	-2.20966
GL06324	ko04141//Protein processing in endoplasmic reticulum;ko04626//Plant-pathogen interaction	Organismal Systems;Genetic Information Processing	Environmental adaptation;Folding, sorting and degradation	-3.15501
GL08343	ko04626//Plant-pathogen interaction;ko04141//Protein processing in endoplasmic reticulum	Organismal Systems;Genetic Information Processing	Folding, sorting and degradation;Environmental adaptation	-1.13715
GL27021	ko04141//Protein processing in endoplasmic reticulum;ko04626//Plant-pathogen interaction	Genetic Information Processing;Organismal Systems	Environmental adaptation;Folding, sorting and degradation	-2.84261
GL27518	ko04141//Protein processing in endoplasmic reticulum;ko04626//Plant-pathogen interaction	Organismal Systems;Genetic Information Processing	Environmental adaptation;Folding, sorting and degradation	-2.75818
MEKK1
GL16837	ko04626//Plant-pathogen interaction;ko04016//MAPK signaling pathway - plant	Organismal Systems;Environmental Information Processing	Environmental adaptation;Signal transduction	2.14269
MKK4/5
BGI_novel_G002051	ko04075//Plant hormone signal transduction;ko04626//Plant-pathogen interaction;ko04016//MAPK signaling pathway - plant	Organismal Systems;Environmental Information Processing	Signal transduction;Environmental adaptation	-7.87036
GL11570	ko04075//Plant hormone signal transduction;ko04016//MAPK signaling pathway - plant;ko04626//Plant-pathogen interaction	Environmental Information Processing;Organismal Systems	Signal transduction;Environmental adaptation	-3.22798
GL20050	ko04075//Plant hormone signal transduction;ko04626//Plant-pathogen interaction;ko04016//MAPK signaling pathway - plant	Environmental Information Processing;Organismal Systems	Signal transduction;Environmental adaptation	9.4818
GL20962	ko04626//Plant-pathogen interaction;ko04016//MAPK signaling pathway - plant;ko04075//Plant hormone signal transduction	Organismal Systems;Environmental Information Processing	Signal transduction;Environmental adaptation	-4.49734
GL20970	ko04075//Plant hormone signal transduction;ko04626//Plant-pathogen interaction;ko04016//MAPK signaling pathway - plant	Organismal Systems;Environmental Information Processing	Environmental adaptation;Signal transduction	-9.97871
GL20975	ko04626//Plant-pathogen interaction;ko04075//Plant hormone signal transduction;ko04016//MAPK signaling pathway - plant	Organismal Systems;Environmental Information Processing	Signal transduction;Environmental adaptation	-3.68012
GL25924	ko04016//MAPK signaling pathway - plant;ko04626//Plant-pathogen interaction;ko04075//Plant hormone signal transduction	Organismal Systems;Environmental Information Processing	Environmental adaptation;Signal transduction	-1.44843
NHO1
GL00019	ko04626//Plant-pathogen interaction;ko01100//Metabolic pathways;ko00561//Glycerolipid metabolism	Organismal Systems;Metabolism	Environmental adaptation;Lipid metabolism;Global and overview maps	1.36284
PBS1
BGI_novel_G001675	ko04626//Plant-pathogen interaction	Organismal Systems	Environmental adaptation	3.20511
GL03398	ko04626//Plant-pathogen interaction	Organismal Systems	Environmental adaptation	1.66558
GL21230	ko04626//Plant-pathogen interaction	Organismal Systems	Environmental adaptation	-1.85588
GL25111	ko04626//Plant-pathogen interaction	Organismal Systems	Environmental adaptation	2.29999
Pti1
GL17260	ko04626//Plant-pathogen interaction	Organismal Systems	Environmental adaptation	1.51602
GL23597	ko04626//Plant-pathogen interaction	Organismal Systems	Environmental adaptation	8.66534
GL23598	ko04626//Plant-pathogen interaction	Organismal Systems	Environmental adaptation	4.44373
Pti6
GL08428	ko04626//Plant-pathogen interaction	Organismal Systems	Environmental adaptation	-3.03775
GL29254	ko04626//Plant-pathogen interaction	Organismal Systems	Environmental adaptation	-1.51391
Rboh
BGI_novel_G000370	ko03040//Spliceosome;ko04016//MAPK signaling pathway - plant;ko04626//Plant-pathogen interaction;ko03013//RNA transport	Genetic Information Processing;Organismal Systems;Environmental Information Processing	Transcription;Translation;Signal transduction;Environmental adaptation	1.50357
BGI_novel_G000598	ko04016//MAPK signaling pathway - plant;ko03018//RNA degradation;ko01110//Biosynthesis of secondary metabolites;ko01100//Metabolic pathways;ko00500//Starch and sucrose metabolism;ko00940//Phenylpropanoid biosynthesis;ko00460//Cyanoamino acid metabolism;ko04626//Plant-pathogen interaction	Environmental Information Processing;Metabolism;Organismal Systems;Genetic Information Processing	Metabolism of other amino acids;Folding, sorting and degradation;Environmental adaptation;Biosynthesis of other secondary metabolites;Signal transduction;Global and overview maps;Carbohydrate metabolism	1.52675
BGI_novel_G000660	ko04016//MAPK signaling pathway - plant;ko04626//Plant-pathogen interaction;ko04075//Plant hormone signal transduction;ko03013//RNA transport;ko03040//Spliceosome	Genetic Information Processing;Organismal Systems;Environmental Information Processing	Environmental adaptation;Translation;Signal transduction;Transcription	-4.50388
BGI_novel_G000855	ko04016//MAPK signaling pathway - plant;ko00940//Phenylpropanoid biosynthesis;ko04626//Plant-pathogen interaction;ko04075//Plant hormone signal transduction;ko01100//Metabolic pathways;ko00500//Starch and sucrose metabolism;ko00460//Cyanoamino acid metabolism;ko01110//Biosynthesis of secondary metabolites	Metabolism;Organismal Systems;Environmental Information Processing	Biosynthesis of other secondary metabolites;Metabolism of other amino acids;Signal transduction;Environmental adaptation;Carbohydrate metabolism;Global and overview maps	-2.31554
BGI_novel_G001087	ko04626//Plant-pathogen interaction;ko04016//MAPK signaling pathway - plant;ko03018//RNA degradation	Genetic Information Processing;Organismal Systems;Environmental Information Processing	Folding, sorting and degradation;Signal transduction;Environmental adaptation	-4.16854
BGI_novel_G001247	ko04016//MAPK signaling pathway - plant;ko03018//RNA degradation;ko04626//Plant-pathogen interaction	Organismal Systems;Genetic Information Processing;Environmental Information Processing	Signal transduction;Folding, sorting and degradation;Environmental adaptation	-3.41684
BGI_novel_G001261	ko04626//Plant-pathogen interaction;ko04146//Peroxisome;ko04016//MAPK signaling pathway - plant	Environmental Information Processing;Cellular Processes;Organismal Systems	Signal transduction;Environmental adaptation;Transport and catabolism	3.72535
BGI_novel_G001480	ko04016//MAPK signaling pathway - plant;ko03018//RNA degradation;ko04626//Plant-pathogen interaction	Genetic Information Processing;Environmental Information Processing;Organismal Systems	Signal transduction;Environmental adaptation;Folding, sorting and degradation	-7.33092
BGI_novel_G001619	ko04016//MAPK signaling pathway - plant;ko04626//Plant-pathogen interaction	Organismal Systems;Environmental Information Processing	Environmental adaptation;Signal transduction	2.16082
BGI_novel_G001705	ko03018//RNA degradation;ko04626//Plant-pathogen interaction;ko04016//MAPK signaling pathway - plant	Organismal Systems;Environmental Information Processing;Genetic Information Processing	Folding, sorting and degradation;Environmental adaptation;Signal transduction	5.62538
BGI_novel_G001752	ko04016//MAPK signaling pathway - plant;ko04626//Plant-pathogen interaction	Environmental Information Processing;Organismal Systems	Signal transduction;Environmental adaptation	5.16716
BGI_novel_G002347	ko00460//Cyanoamino acid metabolism;ko04146//Peroxisome;ko01110//Biosynthesis of secondary metabolites;ko00940//Phenylpropanoid biosynthesis;ko04016//MAPK signaling pathway - plant;ko04626//Plant-pathogen interaction;ko00500//Starch and sucrose metabolism;ko01100//Metabolic pathways	Environmental Information Processing;Metabolism;Cellular Processes;Organismal Systems	Global and overview maps;Biosynthesis of other secondary metabolites;Transport and catabolism;Carbohydrate metabolism;Environmental adaptation;Signal transduction;Metabolism of other amino acids	7.93664
BGI_novel_G003054	ko04626//Plant-pathogen interaction;ko04016//MAPK signaling pathway - plant	Environmental Information Processing;Organismal Systems	Environmental adaptation;Signal transduction	4.29108
BGI_novel_G003073	ko03018//RNA degradation;ko04626//Plant-pathogen interaction;ko04016//MAPK signaling pathway - plant	Environmental Information Processing;Genetic Information Processing;Organismal Systems	Folding, sorting and degradation;Signal transduction;Environmental adaptation	1.43071
BGI_novel_G003158	ko04120//Ubiquitin mediated proteolysis;ko04016//MAPK signaling pathway - plant;ko04626//Plant-pathogen interaction	Environmental Information Processing;Organismal Systems;Genetic Information Processing	Folding, sorting and degradation;Environmental adaptation;Signal transduction	-1.1523
BGI_novel_G003405	ko03018//RNA degradation;ko04626//Plant-pathogen interaction;ko04016//MAPK signaling pathway - plant	Environmental Information Processing;Organismal Systems;Genetic Information Processing	Environmental adaptation;Signal transduction;Folding, sorting and degradation	-2.765
BGI_novel_G003555	ko01110//Biosynthesis of secondary metabolites;ko00970//Aminoacyl-tRNA biosynthesis;ko00460//Cyanoamino acid metabolism;ko04626//Plant-pathogen interaction;ko00500//Starch and sucrose metabolism;ko00940//Phenylpropanoid biosynthesis;ko01100//Metabolic pathways;ko04016//MAPK signaling pathway - plant	Environmental Information Processing;Organismal Systems;Metabolism;Genetic Information Processing	Biosynthesis of other secondary metabolites;Carbohydrate metabolism;Translation;Signal transduction;Metabolism of other amino acids;Environmental adaptation;Global and overview maps	2.21954
BGI_novel_G003627	ko00500//Starch and sucrose metabolism;ko04016//MAPK signaling pathway - plant;ko00940//Phenylpropanoid biosynthesis;ko04626//Plant-pathogen interaction;ko01110//Biosynthesis of secondary metabolites;ko01100//Metabolic pathways;ko00460//Cyanoamino acid metabolism	Environmental Information Processing;Organismal Systems;Metabolism	Global and overview maps;Metabolism of other amino acids;Environmental adaptation;Biosynthesis of other secondary metabolites;Carbohydrate metabolism;Signal transduction	1.04082
BGI_novel_G004330	ko00970//Aminoacyl-tRNA biosynthesis;ko04016//MAPK signaling pathway - plant;ko04626//Plant-pathogen interaction	Environmental Information Processing;Organismal Systems;Genetic Information Processing	Translation;Environmental adaptation;Signal transduction	-1.64195
GL02493	ko01100//Metabolic pathways;ko00940//Phenylpropanoid biosynthesis;ko04626//Plant-pathogen interaction;ko00460//Cyanoamino acid metabolism;ko01110//Biosynthesis of secondary metabolites;ko04016//MAPK signaling pathway - plant;ko00500//Starch and sucrose metabolism;ko00970//Aminoacyl-tRNA biosynthesis	Genetic Information Processing;Metabolism;Organismal Systems;Environmental Information Processing	Carbohydrate metabolism;Translation;Metabolism of other amino acids;Environmental adaptation;Signal transduction;Biosynthesis of other secondary metabolites;Global and overview maps	3.05889
GL18422	ko04016//MAPK signaling pathway - plant;ko04626//Plant-pathogen interaction	Organismal Systems;Environmental Information Processing	Signal transduction;Environmental adaptation	1.52645
GL34137	ko04016//MAPK signaling pathway - plant;ko04626//Plant-pathogen interaction	Environmental Information Processing;Organismal Systems	Environmental adaptation;Signal transduction	-2.56579
RPM1
GL02818	ko04626//Plant-pathogen interaction	Organismal Systems	Environmental adaptation	1.59253
GL30519	ko04626//Plant-pathogen interaction	Organismal Systems	Environmental adaptation	1.1744
RPS2
GL07874	ko04626//Plant-pathogen interaction	Organismal Systems	Environmental adaptation	2.04285
GL16205	ko04626//Plant-pathogen interaction;ko04016//MAPK signaling pathway - plant	Organismal Systems;Environmental Information Processing	Signal transduction;Environmental adaptation	3.57766
GL30444	ko04626//Plant-pathogen interaction	Organismal Systems	Environmental adaptation	3.47531
RRS1-R
GL16205	ko04626//Plant-pathogen interaction;ko04016//MAPK signaling pathway - plant	Organismal Systems;Environmental Information Processing	Signal transduction;Environmental adaptation	3.57766
GL30444	ko04626//Plant-pathogen interaction	Organismal Systems	Environmental adaptation	3.47531
WRKY25/33
GL06679	ko04016//MAPK signaling pathway - plant;ko04626//Plant-pathogen interaction	Environmental Information Processing;Organismal Systems	Environmental adaptation;Signal transduction	1.63504
GL10480	ko04626//Plant-pathogen interaction;ko04016//MAPK signaling pathway - plant;ko03040//Spliceosome	Genetic Information Processing;Organismal Systems;Environmental Information Processing	Transcription;Signal transduction;Environmental adaptation	-1.72515
GL13838	ko04016//MAPK signaling pathway - plant;ko04626//Plant-pathogen interaction	Organismal Systems;Environmental Information Processing	Signal transduction;Environmental adaptation	-1.85721
GL14934	ko04626//Plant-pathogen interaction;ko04016//MAPK signaling pathway - plant	Organismal Systems;Environmental Information Processing	Signal transduction;Environmental adaptation	-5.24793
GL15531	ko04626//Plant-pathogen interaction;ko04016//MAPK signaling pathway - plant	Organismal Systems;Environmental Information Processing	Environmental adaptation;Signal transduction	-3.47978
GL15732	ko04016//MAPK signaling pathway - plant;ko04626//Plant-pathogen interaction;ko03040//Spliceosome	Environmental Information Processing;Organismal Systems;Genetic Information Processing	Environmental adaptation;Transcription;Signal transduction	1.62306
GL18948	ko04016//MAPK signaling pathway - plant;ko04626//Plant-pathogen interaction	Organismal Systems;Environmental Information Processing	Environmental adaptation;Signal transduction	1.22409
GL21719	ko04016//MAPK signaling pathway - plant;ko04626//Plant-pathogen interaction	Environmental Information Processing;Organismal Systems	Signal transduction;Environmental adaptation	4.86625
GL21720	ko04016//MAPK signaling pathway - plant;ko04626//Plant-pathogen interaction	Organismal Systems;Environmental Information Processing	Environmental adaptation;Signal transduction	4.86625
GL21721	ko04626//Plant-pathogen interaction;ko04016//MAPK signaling pathway - plant	Environmental Information Processing;Organismal Systems	Signal transduction;Environmental adaptation	4.86625
GL21722	ko04016//MAPK signaling pathway - plant;ko04626//Plant-pathogen interaction	Organismal Systems;Environmental Information Processing	Signal transduction;Environmental adaptation	4.86625
GL21723	ko04626//Plant-pathogen interaction;ko04016//MAPK signaling pathway - plant	Environmental Information Processing;Organismal Systems	Environmental adaptation;Signal transduction	4.86625
WRKY1/2
GL06679	ko04016//MAPK signaling pathway - plant;ko04626//Plant-pathogen interaction	Environmental Information Processing;Organismal Systems	Environmental adaptation;Signal transduction	1.63504
GL10480	ko04626//Plant-pathogen interaction;ko04016//MAPK signaling pathway - plant;ko03040//Spliceosome	Genetic Information Processing;Organismal Systems;Environmental Information Processing	Transcription;Signal transduction;Environmental adaptation	-1.72515
GL10547	ko04626//Plant-pathogen interaction;ko03040//Spliceosome	Organismal Systems;Genetic Information Processing	Transcription;Environmental adaptation	-1.6254
GL13838	ko04016//MAPK signaling pathway - plant;ko04626//Plant-pathogen interaction	Organismal Systems;Environmental Information Processing	Signal transduction;Environmental adaptation	-1.85721
GL14934	ko04626//Plant-pathogen interaction;ko04016//MAPK signaling pathway - plant	Organismal Systems;Environmental Information Processing	Signal transduction;Environmental adaptation	-5.24793
GL16306	ko04626//Plant-pathogen interaction	Organismal Systems	Environmental adaptation	-1.25891
GL18433	ko04626//Plant-pathogen interaction;ko03040//Spliceosome	Genetic Information Processing;Organismal Systems	Transcription;Environmental adaptation	1.34911
GL18948	ko04016//MAPK signaling pathway - plant;ko04626//Plant-pathogen interaction	Organismal Systems;Environmental Information Processing	Environmental adaptation;Signal transduction	1.22409
GL21719	ko04016//MAPK signaling pathway - plant;ko04626//Plant-pathogen interaction	Environmental Information Processing;Organismal Systems	Signal transduction;Environmental adaptation	4.86625
GL21720	ko04016//MAPK signaling pathway - plant;ko04626//Plant-pathogen interaction	Organismal Systems;Environmental Information Processing	Environmental adaptation;Signal transduction	4.86625
GL21721	ko04626//Plant-pathogen interaction;ko04016//MAPK signaling pathway - plant	Environmental Information Processing;Organismal Systems	Signal transduction;Environmental adaptation	4.86625
GL21722	ko04016//MAPK signaling pathway - plant;ko04626//Plant-pathogen interaction	Organismal Systems;Environmental Information Processing	Signal transduction;Environmental adaptation	4.86625
GL21723	ko04626//Plant-pathogen interaction;ko04016//MAPK signaling pathway - plant	Environmental Information Processing;Organismal Systems	Environmental adaptation;Signal transduction	4.86625
WRKY29
GL08245	ko04626//Plant-pathogen interaction;ko04016//MAPK signaling pathway - plant	Environmental Information Processing;Organismal Systems	Signal transduction;Environmental adaptation	-1.22504
GL09783	ko04626//Plant-pathogen interaction;ko04016//MAPK signaling pathway - plant	Organismal Systems;Environmental Information Processing	Environmental adaptation;Signal transduction	2.16487
GL16205	ko04626//Plant-pathogen interaction;ko04016//MAPK signaling pathway - plant	Organismal Systems;Environmental Information Processing	Signal transduction;Environmental adaptation	3.57766
GL32178	ko04016//MAPK signaling pathway - plant;ko04626//Plant-pathogen interaction	Environmental Information Processing;Organismal Systems	Environmental adaptation;Signal transduction	-3.83821
XA21
BGI_novel_G001386	ko04626//Plant-pathogen interaction	Organismal Systems	Environmental adaptation	1.97929
BGI_novel_G001388	ko04626//Plant-pathogen interaction	Organismal Systems	Environmental adaptation	4.08719
BGI_novel_G001391	ko04626//Plant-pathogen interaction	Organismal Systems	Environmental adaptation	1.88105

## Sheet: Supplementary table 3
	Supplementary table 3. The gene groups involved in plant-pathogen interaction pathway for C. sinense
Gene ID	Pathway Name	Level 1	Level 2	log2(R_Csi_Fl_1/R_Csi_Le_2)
CaMOMI
cymsin_Mol001667	ko04070//Phosphatidylinositol signaling system;ko04626//Plant-pathogen interaction;ko04016//MAPK signaling pathway - plant	Organismal Systems;Environmental Information Processing	Environmental adaptation;Signal transduction	-3.66903
cymsin_Mol001817	ko04626//Plant-pathogen interaction	Organismal Systems	Environmental adaptation	2.72583
cymsin_Mol001978	ko04626//Plant-pathogen interaction	Organismal Systems	Environmental adaptation	1.85035
cymsin_Mol003029	ko04626//Plant-pathogen interaction	Organismal Systems	Environmental adaptation	1.47139
cymsin_Mol005931	ko04626//Plant-pathogen interaction	Organismal Systems	Environmental adaptation	1.04312
cymsin_Mol006336	ko04626//Plant-pathogen interaction	Organismal Systems	Environmental adaptation	-2.57038
cymsin_Mol006722	ko04016//MAPK signaling pathway - plant;ko04626//Plant-pathogen interaction;ko04070//Phosphatidylinositol signaling system	Organismal Systems;Environmental Information Processing	Signal transduction;Environmental adaptation	-1.48774
cymsin_Mol008635	ko04016//MAPK signaling pathway - plant;ko04626//Plant-pathogen interaction;ko04070//Phosphatidylinositol signaling system	Organismal Systems;Environmental Information Processing	Signal transduction;Environmental adaptation	-1.78018
cymsin_Mol008880	ko04626//Plant-pathogen interaction	Organismal Systems	Environmental adaptation	-1.1519
cymsin_Mol010287	ko04016//MAPK signaling pathway - plant;ko04626//Plant-pathogen interaction;ko04070//Phosphatidylinositol signaling system	Organismal Systems;Environmental Information Processing	Environmental adaptation;Signal transduction	1.03474
cymsin_Mol010423	ko04626//Plant-pathogen interaction	Organismal Systems	Environmental adaptation	-1.09912
cymsin_Mol010618	ko04626//Plant-pathogen interaction	Organismal Systems	Environmental adaptation	-10.7142
cymsin_Mol011463	ko04016//MAPK signaling pathway - plant;ko04626//Plant-pathogen interaction;ko04070//Phosphatidylinositol signaling system	Environmental Information Processing;Organismal Systems	Environmental adaptation;Signal transduction	-8.46761
cymsin_Mol014533	ko04626//Plant-pathogen interaction;ko04016//MAPK signaling pathway - plant;ko04070//Phosphatidylinositol signaling system	Environmental Information Processing;Organismal Systems	Environmental adaptation;Signal transduction	2.07378
cymsin_Mol015018	ko04626//Plant-pathogen interaction	Organismal Systems	Environmental adaptation	-2.0622
cymsin_Mol015806	ko04626//Plant-pathogen interaction;ko04016//MAPK signaling pathway - plant;ko04070//Phosphatidylinositol signaling system	Environmental Information Processing;Organismal Systems	Environmental adaptation;Signal transduction	3.98873
cymsin_Mol018795	ko04626//Plant-pathogen interaction	Organismal Systems	Environmental adaptation	-4.82532
cymsin_Mol020025	ko04070//Phosphatidylinositol signaling system;ko04016//MAPK signaling pathway - plant;ko04626//Plant-pathogen interaction	Organismal Systems;Environmental Information Processing	Signal transduction;Environmental adaptation	-3.20163
cymsin_Mol020032	ko04626//Plant-pathogen interaction	Organismal Systems	Environmental adaptation	2.34042
cymsin_Mol024150	ko04626//Plant-pathogen interaction	Organismal Systems	Environmental adaptation	-2.31586
cymsin_Mol027886	ko04626//Plant-pathogen interaction	Organismal Systems	Environmental adaptation	-2.63394
cymsin_Mol028608	ko04070//Phosphatidylinositol signaling system;ko04626//Plant-pathogen interaction;ko04016//MAPK signaling pathway - plant	Organismal Systems;Environmental Information Processing	Signal transduction;Environmental adaptation	1.68967
cymsin_Mol028609	ko04016//MAPK signaling pathway - plant;ko04626//Plant-pathogen interaction;ko04070//Phosphatidylinositol signaling system	Environmental Information Processing;Organismal Systems	Signal transduction;Environmental adaptation	1.17082
CDPK
cymsin_Mol009940	ko04626//Plant-pathogen interaction	Organismal Systems	Environmental adaptation	-2.19101
cymsin_Mol016360	ko04626//Plant-pathogen interaction	Organismal Systems	Environmental adaptation	1.46063
cymsin_Mol021571	ko04626//Plant-pathogen interaction	Organismal Systems	Environmental adaptation	1.66903
CNGCs
BGI_novel_G001638	ko04626//Plant-pathogen interaction	Organismal Systems	Environmental adaptation	-1.95335
BGI_novel_G001768	ko04626//Plant-pathogen interaction	Organismal Systems	Environmental adaptation	3.7885
BGI_novel_G003351	ko03420//Nucleotide excision repair;ko04626//Plant-pathogen interaction;ko04120//Ubiquitin mediated proteolysis	Genetic Information Processing;Organismal Systems	Folding, sorting and degradation;Replication and repair;Environmental adaptation	3.90956
cymsin_Mol007102	ko04626//Plant-pathogen interaction	Organismal Systems	Environmental adaptation	-1.82742
cymsin_Mol009100	ko04626//Plant-pathogen interaction	Organismal Systems	Environmental adaptation	1.26856
cymsin_Mol017636	ko04626//Plant-pathogen interaction	Organismal Systems	Environmental adaptation	-1.13795
cymsin_Mol017886	ko04626//Plant-pathogen interaction	Organismal Systems	Environmental adaptation	-1.58496
cymsin_Mol019625	ko04626//Plant-pathogen interaction	Organismal Systems	Environmental adaptation	-4.31159
cymsin_Mol021753	ko04626//Plant-pathogen interaction	Organismal Systems	Environmental adaptation	3.67914
EIX1/2
BGI_novel_G002228	ko04626//Plant-pathogen interaction	Organismal Systems	Environmental adaptation	-4.07455
BGI_novel_G002229	ko04626//Plant-pathogen interaction	Organismal Systems	Environmental adaptation	-3.80735
cymsin_Mol007943	ko04016//MAPK signaling pathway - plant;ko04626//Plant-pathogen interaction	Environmental Information Processing;Organismal Systems	Signal transduction;Environmental adaptation	-1.43874
cymsin_Mol027395	ko04626//Plant-pathogen interaction	Organismal Systems	Environmental adaptation	-2.91632
FLS2
BGI_novel_G000605	ko04016//MAPK signaling pathway - plant;ko04626//Plant-pathogen interaction	Organismal Systems;Environmental Information Processing	Environmental adaptation;Signal transduction	-8.61471
BGI_novel_G003750	ko04626//Plant-pathogen interaction;ko04016//MAPK signaling pathway - plant	Environmental Information Processing;Organismal Systems	Signal transduction;Environmental adaptation	4.3159
cymsin_Mol000747	ko04016//MAPK signaling pathway - plant;ko04626//Plant-pathogen interaction	Organismal Systems;Environmental Information Processing	Environmental adaptation;Signal transduction	1.53511
cymsin_Mol002827	ko04626//Plant-pathogen interaction;ko04016//MAPK signaling pathway - plant	Environmental Information Processing;Organismal Systems	Signal transduction;Environmental adaptation	-1.3621
cymsin_Mol006478	ko04016//MAPK signaling pathway - plant;ko04626//Plant-pathogen interaction	Environmental Information Processing;Organismal Systems	Environmental adaptation;Signal transduction	1.22412
cymsin_Mol006833	ko04016//MAPK signaling pathway - plant;ko04626//Plant-pathogen interaction	Organismal Systems;Environmental Information Processing	Environmental adaptation;Signal transduction	1.36667
cymsin_Mol007943	ko04016//MAPK signaling pathway - plant;ko04626//Plant-pathogen interaction	Environmental Information Processing;Organismal Systems	Signal transduction;Environmental adaptation	-1.43874
cymsin_Mol010635	ko04016//MAPK signaling pathway - plant;ko04626//Plant-pathogen interaction	Organismal Systems;Environmental Information Processing	Signal transduction;Environmental adaptation	-1.6218
cymsin_Mol012550	ko04016//MAPK signaling pathway - plant;ko04626//Plant-pathogen interaction	Organismal Systems;Environmental Information Processing	Signal transduction;Environmental adaptation	-3.17489
cymsin_Mol012713	ko04016//MAPK signaling pathway - plant;ko04626//Plant-pathogen interaction	Environmental Information Processing;Organismal Systems	Environmental adaptation;Signal transduction	1.6644
cymsin_Mol013347	ko04016//MAPK signaling pathway - plant;ko04626//Plant-pathogen interaction	Organismal Systems;Environmental Information Processing	Signal transduction;Environmental adaptation	2.07708
cymsin_Mol013783	ko04016//MAPK signaling pathway - plant;ko04626//Plant-pathogen interaction	Organismal Systems;Environmental Information Processing	Signal transduction;Environmental adaptation	-2.42904
cymsin_Mol014739	ko04016//MAPK signaling pathway - plant;ko04626//Plant-pathogen interaction	Environmental Information Processing;Organismal Systems	Signal transduction;Environmental adaptation	-2.68636
cymsin_Mol016524	ko04016//MAPK signaling pathway - plant;ko04626//Plant-pathogen interaction	Organismal Systems;Environmental Information Processing	Signal transduction;Environmental adaptation	-2.00998
cymsin_Mol018941	ko04016//MAPK signaling pathway - plant;ko04626//Plant-pathogen interaction	Organismal Systems;Environmental Information Processing	Environmental adaptation;Signal transduction	-6.45943
cymsin_Mol018946	ko04016//MAPK signaling pathway - plant;ko04626//Plant-pathogen interaction	Environmental Information Processing;Organismal Systems	Signal transduction;Environmental adaptation	-4.9794
cymsin_Mol019993	ko04016//MAPK signaling pathway - plant;ko04626//Plant-pathogen interaction	Environmental Information Processing;Organismal Systems	Environmental adaptation;Signal transduction	2.89308
cymsin_Mol027323	ko04016//MAPK signaling pathway - plant;ko04626//Plant-pathogen interaction	Organismal Systems;Environmental Information Processing	Environmental adaptation;Signal transduction	-4.72792
FRK1
cymsin_Mol009880	ko04626//Plant-pathogen interaction;ko01110//Biosynthesis of secondary metabolites;ko04016//MAPK signaling pathway - plant;ko00561//Glycerolipid metabolism;ko00564//Glycerophospholipid metabolism	Environmental Information Processing;Metabolism;Organismal Systems	Environmental adaptation;Global and overview maps;Signal transduction;Lipid metabolism	-1.47846
HSP90
BGI_novel_G003194	ko04626//Plant-pathogen interaction;ko04141//Protein processing in endoplasmic reticulum	Organismal Systems;Genetic Information Processing	Folding, sorting and degradation;Environmental adaptation	1.01646
BGI_novel_G003195	ko04626//Plant-pathogen interaction;ko04141//Protein processing in endoplasmic reticulum	Organismal Systems;Genetic Information Processing	Folding, sorting and degradation;Environmental adaptation	1.94479
BGI_novel_G003203	ko04141//Protein processing in endoplasmic reticulum;ko04626//Plant-pathogen interaction	Organismal Systems;Genetic Information Processing	Environmental adaptation;Folding, sorting and degradation	1.37489
BGI_novel_G003204	ko04626//Plant-pathogen interaction;ko04141//Protein processing in endoplasmic reticulum	Genetic Information Processing;Organismal Systems	Environmental adaptation;Folding, sorting and degradation	1.75516
cymsin_Mol004186	ko04626//Plant-pathogen interaction;ko04141//Protein processing in endoplasmic reticulum	Genetic Information Processing;Organismal Systems	Folding, sorting and degradation;Environmental adaptation	2.81832
cymsin_Mol006634	ko04141//Protein processing in endoplasmic reticulum;ko04626//Plant-pathogen interaction	Genetic Information Processing;Organismal Systems	Folding, sorting and degradation;Environmental adaptation	1.83508
MKK4/5
cymsin_Mol005789	ko04016//MAPK signaling pathway - plant;ko04626//Plant-pathogen interaction;ko04075//Plant hormone signal transduction	Organismal Systems;Environmental Information Processing	Signal transduction;Environmental adaptation	-2.29366
cymsin_Mol007019	ko04016//MAPK signaling pathway - plant;ko04626//Plant-pathogen interaction;ko04075//Plant hormone signal transduction	Organismal Systems;Environmental Information Processing	Signal transduction;Environmental adaptation	-4.13927
cymsin_Mol009152	ko04075//Plant hormone signal transduction;ko04626//Plant-pathogen interaction;ko04016//MAPK signaling pathway - plant	Environmental Information Processing;Organismal Systems	Signal transduction;Environmental adaptation	-5.71346
cymsin_Mol009153	ko04626//Plant-pathogen interaction;ko04075//Plant hormone signal transduction;ko04016//MAPK signaling pathway - plant	Environmental Information Processing;Organismal Systems	Signal transduction;Environmental adaptation	-4.05497
cymsin_Mol009154	ko04626//Plant-pathogen interaction;ko04016//MAPK signaling pathway - plant;ko04075//Plant hormone signal transduction	Organismal Systems;Environmental Information Processing	Environmental adaptation;Signal transduction	-5.99411
NHO1
cymsin_Mol020313	ko00561//Glycerolipid metabolism;ko01100//Metabolic pathways;ko04626//Plant-pathogen interaction	Organismal Systems;Metabolism	Lipid metabolism;Global and overview maps;Environmental adaptation	1.32546
PBS1
cymsin_Mol018471	ko04626//Plant-pathogen interaction	Organismal Systems	Environmental adaptation	-1.76194
PR1
cymsin_Mol023422	ko04075//Plant hormone signal transduction;ko04016//MAPK signaling pathway - plant;ko04626//Plant-pathogen interaction	Organismal Systems;Environmental Information Processing	Signal transduction;Environmental adaptation	-1.97046
Pti6
cymsin_Mol014047	ko04626//Plant-pathogen interaction	Organismal Systems	Environmental adaptation	-1.86813
cymsin_Mol015127	ko04626//Plant-pathogen interaction	Organismal Systems	Environmental adaptation	1.04571
cymsin_Mol016038	ko04626//Plant-pathogen interaction	Organismal Systems	Environmental adaptation	3.14991
RAR1
cymsin_Mol019468	ko04626//Plant-pathogen interaction	Organismal Systems	Environmental adaptation	1.55275
Rboh
BGI_novel_G001257	ko03018//RNA degradation;ko03013//RNA transport;ko04626//Plant-pathogen interaction;ko03040//Spliceosome;ko04016//MAPK signaling pathway - plant	Environmental Information Processing;Genetic Information Processing;Organismal Systems	Folding, sorting and degradation;Signal transduction;Translation;Environmental adaptation;Transcription	-3.00202
BGI_novel_G001410	ko04016//MAPK signaling pathway - plant;ko00500//Starch and sucrose metabolism;ko01100//Metabolic pathways;ko01110//Biosynthesis of secondary metabolites;ko04626//Plant-pathogen interaction;ko00460//Cyanoamino acid metabolism;ko00940//Phenylpropanoid biosynthesis	Organismal Systems;Environmental Information Processing;Metabolism	Global and overview maps;Environmental adaptation;Metabolism of other amino acids;Signal transduction;Carbohydrate metabolism;Biosynthesis of other secondary metabolites	-5.63662
BGI_novel_G002351	ko04626//Plant-pathogen interaction;ko04016//MAPK signaling pathway - plant	Organismal Systems;Environmental Information Processing	Signal transduction;Environmental adaptation	-2.75851
RIN4
BGI_novel_G000760	ko04626//Plant-pathogen interaction	Organismal Systems	Environmental adaptation	-7.49985
RPM1
cymsin_Mol024254	ko04626//Plant-pathogen interaction	Organismal Systems	Environmental adaptation	2.1946
cymsin_Mol024255	ko04626//Plant-pathogen interaction	Organismal Systems	Environmental adaptation	2.31672
RPS2
BGI_novel_G001366	ko04626//Plant-pathogen interaction	Organismal Systems	Environmental adaptation	-1.86706
cymsin_Mol000415	ko04626//Plant-pathogen interaction;ko04016//MAPK signaling pathway - plant	Environmental Information Processing;Organismal Systems	Environmental adaptation;Signal transduction	-1.91564
cymsin_Mol005770	ko04626//Plant-pathogen interaction	Organismal Systems	Environmental adaptation	-1.95936
cymsin_Mol008573	ko04626//Plant-pathogen interaction	Organismal Systems	Environmental adaptation	-5.47573
cymsin_Mol010198	ko04626//Plant-pathogen interaction	Organismal Systems	Environmental adaptation	-2.27232
cymsin_Mol016333	ko04626//Plant-pathogen interaction	Organismal Systems	Environmental adaptation	-3.26639
RRS1-R
cymsin_Mol000415	ko04626//Plant-pathogen interaction;ko04016//MAPK signaling pathway - plant	Environmental Information Processing;Organismal Systems	Environmental adaptation;Signal transduction	-1.91564
cymsin_Mol005770	ko04626//Plant-pathogen interaction	Organismal Systems	Environmental adaptation	-1.95936
cymsin_Mol008573	ko04626//Plant-pathogen interaction	Organismal Systems	Environmental adaptation	-5.47573
cymsin_Mol010198	ko04626//Plant-pathogen interaction	Organismal Systems	Environmental adaptation	-2.27232
WRKY1/2
BGI_novel_G001342	ko00970//Aminoacyl-tRNA biosynthesis;ko04626//Plant-pathogen interaction	Organismal Systems;Genetic Information Processing	Translation;Environmental adaptation	-3.50779
BGI_novel_G001343	ko04016//MAPK signaling pathway - plant;ko04626//Plant-pathogen interaction	Environmental Information Processing;Organismal Systems	Environmental adaptation;Signal transduction	-3.5174
BGI_novel_G002141	ko04626//Plant-pathogen interaction	Organismal Systems	Environmental adaptation	-1.53437
BGI_novel_G002142	ko04626//Plant-pathogen interaction	Organismal Systems	Environmental adaptation	-1.94304
BGI_novel_G003906	ko04626//Plant-pathogen interaction	Organismal Systems	Environmental adaptation	-3.14852
cymsin_Mol000558	ko04626//Plant-pathogen interaction	Organismal Systems	Environmental adaptation	6.29749
cymsin_Mol000983	ko04016//MAPK signaling pathway - plant;ko04626//Plant-pathogen interaction	Organismal Systems;Environmental Information Processing	Environmental adaptation;Signal transduction	3.55379
cymsin_Mol002026	ko04626//Plant-pathogen interaction;ko04016//MAPK signaling pathway - plant	Organismal Systems;Environmental Information Processing	Signal transduction;Environmental adaptation	-1.54141
cymsin_Mol003738	ko04626//Plant-pathogen interaction	Organismal Systems	Environmental adaptation	1.36401
cymsin_Mol005605	ko03040//Spliceosome;ko04016//MAPK signaling pathway - plant;ko04626//Plant-pathogen interaction	Genetic Information Processing;Organismal Systems;Environmental Information Processing	Environmental adaptation;Signal transduction;Transcription	1.90898
cymsin_Mol007580	ko04626//Plant-pathogen interaction;ko03040//Spliceosome	Genetic Information Processing;Organismal Systems	Environmental adaptation;Transcription	-3.8088
cymsin_Mol014538	ko03040//Spliceosome;ko04016//MAPK signaling pathway - plant;ko04626//Plant-pathogen interaction	Organismal Systems;Environmental Information Processing;Genetic Information Processing	Environmental adaptation;Transcription;Signal transduction	-1.7922
cymsin_Mol016522	ko04626//Plant-pathogen interaction	Organismal Systems	Environmental adaptation	-4.23914
cymsin_Mol016538	ko04016//MAPK signaling pathway - plant;ko04626//Plant-pathogen interaction	Environmental Information Processing;Organismal Systems	Environmental adaptation;Signal transduction	-1.67227
cymsin_Mol017194	ko04626//Plant-pathogen interaction	Organismal Systems	Environmental adaptation	-4.11009
cymsin_Mol020611	ko04016//MAPK signaling pathway - plant;ko04626//Plant-pathogen interaction	Organismal Systems;Environmental Information Processing	Signal transduction;Environmental adaptation	-1.05952
cymsin_Mol022494	ko04626//Plant-pathogen interaction	Organismal Systems	Environmental adaptation	4.0163
cymsin_Mol028617	ko04626//Plant-pathogen interaction;ko04016//MAPK signaling pathway - plant	Environmental Information Processing;Organismal Systems	Environmental adaptation;Signal transduction	-1.12928
WRKY25/33
BGI_novel_G001343	ko04016//MAPK signaling pathway - plant;ko04626//Plant-pathogen interaction	Environmental Information Processing;Organismal Systems	Environmental adaptation;Signal transduction	-3.5174
cymsin_Mol000983	ko04016//MAPK signaling pathway - plant;ko04626//Plant-pathogen interaction	Organismal Systems;Environmental Information Processing	Environmental adaptation;Signal transduction	3.55379
cymsin_Mol001879	ko04016//MAPK signaling pathway - plant;ko04626//Plant-pathogen interaction	Organismal Systems;Environmental Information Processing	Environmental adaptation;Signal transduction	-7.56986
cymsin_Mol002026	ko04626//Plant-pathogen interaction;ko04016//MAPK signaling pathway - plant	Organismal Systems;Environmental Information Processing	Signal transduction;Environmental adaptation	-1.54141
cymsin_Mol005605	ko03040//Spliceosome;ko04016//MAPK signaling pathway - plant;ko04626//Plant-pathogen interaction	Genetic Information Processing;Organismal Systems;Environmental Information Processing	Environmental adaptation;Signal transduction;Transcription	1.90898
cymsin_Mol005639	ko04016//MAPK signaling pathway - plant;ko04626//Plant-pathogen interaction	Organismal Systems;Environmental Information Processing	Signal transduction;Environmental adaptation	-2.31204
cymsin_Mol007000	ko04016//MAPK signaling pathway - plant;ko04626//Plant-pathogen interaction	Environmental Information Processing;Organismal Systems	Signal transduction;Environmental adaptation	-4.72792
cymsin_Mol014538	ko03040//Spliceosome;ko04016//MAPK signaling pathway - plant;ko04626//Plant-pathogen interaction	Organismal Systems;Environmental Information Processing;Genetic Information Processing	Environmental adaptation;Transcription;Signal transduction	-1.7922
cymsin_Mol016538	ko04016//MAPK signaling pathway - plant;ko04626//Plant-pathogen interaction	Environmental Information Processing;Organismal Systems	Environmental adaptation;Signal transduction	-1.67227
cymsin_Mol018772	ko04626//Plant-pathogen interaction;ko04016//MAPK signaling pathway - plant	Environmental Information Processing;Organismal Systems	Environmental adaptation;Signal transduction	-3.50065
cymsin_Mol019118	ko04626//Plant-pathogen interaction;ko04016//MAPK signaling pathway - plant	Organismal Systems;Environmental Information Processing	Signal transduction;Environmental adaptation	-1.51916
cymsin_Mol020611	ko04016//MAPK signaling pathway - plant;ko04626//Plant-pathogen interaction	Organismal Systems;Environmental Information Processing	Signal transduction;Environmental adaptation	-1.05952
cymsin_Mol021712	ko04016//MAPK signaling pathway - plant;ko04626//Plant-pathogen interaction	Environmental Information Processing;Organismal Systems	Signal transduction;Environmental adaptation	-3.85316
cymsin_Mol028617	ko04626//Plant-pathogen interaction;ko04016//MAPK signaling pathway - plant	Environmental Information Processing;Organismal Systems	Environmental adaptation;Signal transduction	-1.12928
WRKY29
cymsin_Mol000415	ko04626//Plant-pathogen interaction;ko04016//MAPK signaling pathway - plant	Environmental Information Processing;Organismal Systems	Environmental adaptation;Signal transduction	-1.91564
cymsin_Mol001378	ko04016//MAPK signaling pathway - plant;ko04626//Plant-pathogen interaction	Environmental Information Processing;Organismal Systems	Signal transduction;Environmental adaptation	-5.02035
cymsin_Mol001765	ko04016//MAPK signaling pathway - plant;ko04626//Plant-pathogen interaction	Organismal Systems;Environmental Information Processing	Signal transduction;Environmental adaptation	-1.53261
cymsin_Mol008416	ko04016//MAPK signaling pathway - plant;ko04626//Plant-pathogen interaction	Environmental Information Processing;Organismal Systems	Signal transduction;Environmental adaptation	-2.04392
cymsin_Mol009391	ko04016//MAPK signaling pathway - plant;ko04626//Plant-pathogen interaction	Environmental Information Processing;Organismal Systems	Signal transduction;Environmental adaptation	-3.52945
cymsin_Mol010259	ko04626//Plant-pathogen interaction;ko04016//MAPK signaling pathway - plant	Environmental Information Processing;Organismal Systems	Signal transduction;Environmental adaptation	-2.31528
cymsin_Mol011554	ko04016//MAPK signaling pathway - plant;ko04626//Plant-pathogen interaction	Environmental Information Processing;Organismal Systems	Signal transduction;Environmental adaptation	-1.95595
cymsin_Mol022739	ko04626//Plant-pathogen interaction;ko04016//MAPK signaling pathway - plant	Environmental Information Processing;Organismal Systems	Environmental adaptation;Signal transduction	-5.6778
XA21
cymsin_Mol027079	ko04626//Plant-pathogen interaction	Organismal Systems	Environmental adaptation	-3.27612
